# Supplementary material for: Stage II oesophageal carcinoma: peril in disguise associated with cellular reprogramming and oncogenesis regulated by pseudogenes
Source: BMC Genomics. 2024 Feb 2;25:135. doi: 10.1186/s12864-024-10023-9 (PMC10835973; doi:10.1186/s12864-024-10023-9)
Supplement: Supplementary file 9 — Additional file 9: Table S1. List of downregulated pseudogenes and their potential interactors obtained from NCBI and PubMed. [file 12864_2024_10023_MOESM9_ESM.xlsx]

## Sheet: Downregulated Genes
Table S1. List of downregulated pseudogenes and their potential interactors obtained from NCBI and PubMed
Constitutive	Pseudogene	Related Genes/ Interacting Proteins	ENSEMBL Id	Official Symbol
	AOC4P	JNK	ENSG00000107643	MAPK8
		p38	ENSG00000112062	MAPK14
		UHRF1	ENSG00000276043	UHRF1
		RASSF1	ENSG00000068028	RASSF1
		CDH13	ENSG00000140945	CDH13
		SPRY4	ENSG00000187678	SPRY4
		BTRC	ENSG00000166167	BTRC
		FBXW11	ENSG00000072803	FBXW11
		c-Myc	ENSG00000136997	c-Myc
		ZEB1	ENSG00000148516	ZEB1
		Twist	ENSG00000122691	TWIST1
		CD133	ENSG00000007062	PROM1
		Sox2	ENSG00000181449	Sox2
	CCT8L1P	CDC25A	ENSG00000164045	CDC25A
		CDC25C	ENSG00000158402	CDC25C
		MTM1	ENSG00000171100	MTM1
		MTMR8	ENSG00000102043	MTMR8
		PTPN14	ENSG00000152104	PTPN14
		PTPRR	ENSG00000153233	PTPRR
		SSH1	ENSG00000084112	SSH1
		SSH3	ENSG00000172830	SSH3
	CHIAP2	hsa‐miR‐3614	ENSG00000284542	MIR3614
		NFATC2	ENSG00000101096	NFATC2
		hsa‐miR‐873	ENSG00000215939	MIR873
	FCGR1CP	FCGR1A	ENSG00000150337	FCGR1A
	MT1JP	TIAR	ENSG00000151923	TIAL1
		RAP1B	ENSG00000127314	RAP1B
		MSI2	ENSG00000153944	MSI2
		miR-214-3p	ENSG00000283844	MIR214
		RUNX3	ENSG00000020633	RUNX3
		Bim	ENSG00000153094	BCL2L11
		miR24	ENSG00000284459	MIR24-1
		cyclinE1	ENSG00000105173	CCNE1
		CD151	ENSG00000177697	CD151
		CD147	ENSG00000172270	BSG
		miR92a-3p	ENSG00000283705	MIR92A1
		miR138	ENSG00000207954	MIR138-1
		HIF-1α	ENSG00000100644	HIF1A
		miR646	ENSG00000207802	MIR646
		FGF2	ENSG00000138685	FGF2
		miRNA 423-3p	ENSG00000283935	MIR423
		miR-18a-5p	ENSG00000283815	MIR18A
		cyclinB1	ENSG00000134057	CCNB1
		FBP1	ENSG00000165140	FBP1
		Caspase9	ENSG00000132906	CASP9
StageI-specific	Pseudogene	Related Genes/ Interacting Proteins	ENSEMBL Id	Official Symbol
	SIGLEC17P	AP4S1	ENSG00000100478	AP4S1
		ZMYM6	ENSG00000163867	ZMYM6
		USP21	ENSG00000143258	USP21
		DMAP1	ENSG00000178028	DMAP1
		SUPT5H	ENSG00000196235	SUPT5H
		T53BP1	ENSG00000067369	T53BP1
		NECAB3	ENSG00000125967	NECAB3
		BTD	ENSG00000169814	BTD
		DACT1	ENSG00000165617	DACT1
		NCAM1	ENSG00000149294	NCAM1
		RAB30	ENSG00000137502	RAB30
	CMAHP	RAB34	ENSG00000109113	RAB34
		Snail	ENSG00000124216	SNAI1
		GM-CSF	ENSG00000164400	CSF2
		H1.4	ENSG00000168298	H1-4
		c-Jun	ENSG00000177606	JUN
		p65	ENSG00000173039	RELA
StageII-specific	Pseudogene	Related Genes/ Interacting Proteins	ENSEMBL Id	Official Symbol
	HSPD1P11	TRIM25	ENSG00000121060	TRIM25
	FER1L4	HIST1H2BD	ENSG00000158373	H2BC5
		FBXW8	ENSG00000174989	FBXW8
StageIII-specific	Pseudogene	Related Genes/ Interacting Proteins	ENSEMBL Id	Official Symbol
	MYLKP1	MYLK	ENSG00000065534	MYLK
