# Supplementary material for: Stage II oesophageal carcinoma: peril in disguise associated with cellular reprogramming and oncogenesis regulated by pseudogenes
Source: BMC Genomics. 2024 Feb 2;25:135. doi: 10.1186/s12864-024-10023-9 (PMC10835973; doi:10.1186/s12864-024-10023-9)
Supplement: Supplementary file 10 — Additional file 10: Table S2. List of upregulated pseudogenes and their potential interactors obtained from NCBI and PubMed. [file 12864_2024_10023_MOESM10_ESM.xlsx]

## Sheet: Upregulated Genes
Table S2. List of upregulated pseudogenes and their potential interactors obtained from NCBI and PubMed
Constitutive	Pseudogene	Related Genes/ Interacting Proteins	ENSEMBL Id	Official Symbol
	DUXAP10	p21	ENSG00000124762	CDKN1A
		EZH2	ENSG00000106462	EZH2
		WNT1	ENSG00000125084	WNT1
		WNT10A	ENSG00000135925	WNT10A
		WNT10B	ENSG00000169884	WNT10B
		WNT6	ENSG00000115596	WNT6
		beta-catenin	ENSG00000168036	CTNNB1
		PIK3CG	ENSG00000105851	PIK3CG
		PIK3CB	ENSG00000051382	PIK3CB
		PIK3CD	ENSG00000171608	PIK3CD
		PIK3CA	ENSG00000121879	PIK3CA
		AKT1	ENSG00000142208	AKT1
		IGF1	ENSG00000017427	IGF1
		E-cadherin	ENSG00000039068	CDH1
		Vimentin	ENSG00000026025	VIM
		HuR	ENSG00000066044	ELAV1
		Sox12	ENSG00000177732	SOX12
		CDK2	ENSG00000123374	CDK2
		Bcl-2	ENSG00000171791	Bcl-2
		PTEN	ENSG00000171862	PTEN
		BAX	ENSG00000087088	BAX
		MMP2	ENSG00000087245	MMP2
		MMP9	ENSG00000100985	MMP9
		Caspase-3	ENSG00000164305	CASP3
		mTOR	ENSG00000198793	MTOR
		BAG1	ENSG00000107262	BAG1
		C16orf42	ENSG00000007520	TSR3
		C1QBP	ENSG00000108561	C1QBP
		C7orf17	ENSG00000106153	CHCHD2
		C20orf33	ENSG00000132792	CTNNBL1
		DHX38	ENSG00000140829	DHX38
		DICER1	ENSG00000100697	DICER1
		FAT3	ENSG00000165323	FAT3
		GTF3C2	ENSG00000115207	GTF3C2
		HERC1	ENSG00000103657	HERC1
		IQGAP3	ENSG00000183856	IQGAP3
		MDM2	ENSG00000135679	MDM2
		PSMG3	ENSG00000157778	PSMG3
		RAP1BL	ENSG00000254893	RAP1BL
		SPHK2	ENSG00000063176	SPHK2
		SPIN1	ENSG00000106723	SPIN1
		TK2	ENSG00000166548	TK2
		UBE2O	ENSG00000175931	UBE2O
		ZNF496	ENSG00000162714	ZNF496
		ZNF777	ENSG00000196453	ZNF777
	DUXAP9	IGF2BP2	ENSG00000073792	IGF2BP2
		Snail	ENSG00000124216	SNAI1
		N-cadherin	ENSG00000170558	CDH2
		GSK3β	ENSG00000082701	GSK3B
		miR-29c-3p	ENSG00000284214	MIR29C
		ITGB1	ENSG00000150093	ITGB1
		COL1A1	ENSG00000108821	COL1A1
		COL1A2	ENSG00000164692	COL1A2
		Nanog	ENSG00000111704	NANOG
		Oct4	ENSG00000204531	POU5F1
		ABCG2	ENSG00000118777	ABCG2
		Sox9	ENSG00000125398	SOX9
		Cbl-b	ENSG00000114423	CBLB
		EGFR	ENSG00000146648	EGFR
		ERK	ENSG00000100030	MAPK1
	VNN3P	Vanin1	ENSG00000112299	VNN1
		IFN-γ	ENSG00000111537	IFNG
		TNF-α	ENSG00000232810	TNF
		IL-1β	ENSG00000125538	IL1B
		IL-17	ENSG00000112115	IL17A
StageII-specific	Pseudogene	Related Genes/ Interacting Proteins	ENSEMBL Id	Official Symbol
	MAGEA5P	p53	ENSG00000141510	TP53
	DUX4L9	CRYM	ENSG00000103316	CRYM
		CRYAB	ENSG00000109846	CRYAB
		KLF15	ENSG00000163884	KLF15
		Desmin	ENSG00000175084	DES
		FUS	ENSG00000089280	FUS
		SFPQ	ENSG00000116560	SFPQ
		ACTA1	ENSG00000143632	ACTA1
		ACTA2	ENSG00000107796	ACTA2
		ACTN3	ENSG00000248746	ACTN3
		ARF4	ENSG00000168374	ARF4
		CCT2	ENSG00000166226	CCT2
		CCT3	ENSG00000163468	CCT3
		CCT4	ENSG00000115484	CCT4
		CCT5	ENSG00000150753	CCT5
		CCT7	ENSG00000135624	CCT7
		DDX5	ENSG00000108654	DDX5
		EIF4A1	ENSG00000161960	EIF4A1
		FHL3	ENSG00000183386	FHL3
		GNB2L1	ENSG00000204628	RACK1
		HMGA2	ENSG00000149948	HMGA2
		HSP90B1	ENSG00000166598	HSP90B1
		IPO13	ENSG00000117408	IPO13
		LDHA	ENSG00000134333	LDHA
		LDHB	ENSG00000111716	LDHB
		MDH2	ENSG00000146701	MDH2
		MSS51	ENSG00000166343	MSS51
		MYH2	ENSG00000125414	MYH2
		NDUFB10	ENSG00000140990	NDUFB10
		PCBP1	ENSG00000169564	PCBP1
		PCBP2	ENSG00000197111	PCBP2
		PHGDH	ENSG00000092621	PHGDH
		PRDX1	ENSG00000117450	PRDX1
		PRDX2	ENSG00000167815	PRDX2
		PSMA7	ENSG00000101182	PSMA7
		RBM24	ENSG00000112183	RBM24
		RPL4	ENSG00000174444	RPL4
		RPS2	ENSG00000140988	RPS2
		RPS3	ENSG00000149273	RPS3
		RPS4X	ENSG00000198034	RPS4X
		SF1	ENSG00000168066	SF1
		TCP1	ENSG00000120438	TCP1
		UBC	ENSG00000150991	UBC
		VDAC2	ENSG00000165637	VDAC2
		Pax7	ENSG00000009709	PAX7
		GATA3	ENSG00000107485	GATA3
		ESR1	ENSG00000091831	ESR1
		WWTR1	ENSG00000018408	WWTR1
		HEY1	ENSG00000164683	HEY1
		HOXA1	ENSG00000105991	HOXA1
		FZD2	ENSG00000180340	FZD2
		TNNC1	ENSG00000114854	TNNC1
		MYH7	ENSG00000092054	MYH7
		MB	ENSG00000198125	MB
		MyoD	ENSG00000129152	MYOD1
		Myf5	ENSG00000111049	MYF5
		NA	NA	NA
		NA	NA	NA
		miR-15b	ENSG00000207779	MIR15B
		miR-30e	ENSG00000198974	MIR30E
		miR-32	ENSG00000207698	MIR32
		miR-107	ENSG00000198997	MIR107
		miR-133a	ENSG00000283927, ENSG00000284508, ENSG00000265142	MIR133A
		miR-133b	ENSG00000199080	MIR133B
		miR-206	ENSG00000207604	MIR206
		miR-345	ENSG00000198984	MIR345
		miR-362	ENSG00000208015	MIR362
		miR-532	ENSG00000207758	MIR532
		miR-660	ENSG00000207970	MIR660
		miR-21	ENSG00000284190	MIR21
		miR-1	ENSG00000199017, ENSG00000284453, ENSG00000174407	MIR1
	DNAJB3	AIP	ENSG00000110711	AIP
		ANKRD13A	ENSG00000076513	ANKRD13A
		ARGLU1	ENSG00000134884	ARGLU1
		BAG3	ENSG00000151929	BAG3
		BAG5	ENSG00000166170	BAG5
		BAP1	ENSG00000163930	BAP1
		BBS7	ENSG00000138686	BBS7
		BCL2L1	ENSG00000171552	BCL2L1
		C19ORF25	ENSG00000119559	C19orf25
		C1D	ENSG00000197223	C1D
		CAPRIN1	ENSG00000135387	CAPRIN1
		CCNF	ENSG00000162063	CCNF
		CHEK1	ENSG00000149554	CHEK1
		COPS4	ENSG00000138663	COPS4
		DNAJA1	ENSG00000086061	DNAJA1
		DNAJC7	ENSG00000168259	DNAJC7
		DNPEP	ENSG00000123992	DNPEP
		DYNC1I2	ENSG00000077380	DYNC1I2
		EDRF1	ENSG00000107938	EDRF1
		EWSR1	ENSG00000182944	EWSR1
		FAM115A	ENSG00000198420	TCAF1
		FAM175B	ENSG00000165660	ABRAXAS2
		FBXO10	ENSG00000147912	FBXO10
		GINS1	ENSG00000101003	GINS1
		GINS2	ENSG00000131153	GINS2
		GINS3	ENSG00000181938	GINS3
		GPX1	ENSG00000233276	GPX1
		GRPEL1	ENSG00000109519	GRPEL1
		HNRNPA1	ENSG00000135486	HNRNPA1
		HSP90AB4P	ENSG00000282100	HSP90AB4P
		HSPA4	ENSG00000170606	HSPA4
		HSPA6	ENSG00000173110	HSPA6
		HSPA8	ENSG00000109971	HSPA8
		HSPA9	ENSG00000113013	HSPA9
		IGHMBP2	ENSG00000132740	IGHMBP2
		KIF14	ENSG00000118193	KIF14
		MEIS1	ENSG00000143995	MEIS1
		NXT1	ENSG00000132661	NXT1
		PCBD1	ENSG00000166228	PCBD1
		PGRMC1	ENSG00000101856	PGRMC1
		PTER	ENSG00000165983	PTER
		RBM39	ENSG00000131051	RBM39
		SCYL1	ENSG00000142186	SCYL1
		SEH1L	ENSG00000085415	SEH1L
		SIRT1	ENSG00000096717	SIRT1
		TBCE	ENSG00000285053	TBCE
		TMEM231	ENSG00000205084	TMEM231
		TRAF3IP2	ENSG00000056972	TRAF3IP2
		TRIM65	ENSG00000141569	TRIM65
		UFL1	ENSG00000014123	UFL1
		UTP6	ENSG00000108651	UTP6
		VPS26B	ENSG00000151502	VPS26B
		JNK	ENSG00000107643	MAPK8
		IRS-1	ENSG00000169047	IRS1
		TNF-α	ENSG00000232810	TNF
		ATF4	ENSG00000128272	ATF4
		IL6	ENSG00000136244	IL6
		XBP1	ENSG00000100219	XBP1
		AS160	ENSG00000136111	TBC1D4
		AKT1	ENSG00000142208	AKT1
		IKK-β	ENSG00000104365	IKBKB
		HSP72	ENSG00000204389	HSPA1A
		GRP78	ENSG00000044574	HSPA5
	GTF2IRD2P1	Cyclin A2	ENSG00000145386	CCNA2
		Cyclin D1	ENSG00000110092	CCND1
	TPRXL	APP	ENSG00000142192	APP
StageIII-specific	Pseudogene	Related Genes/ Interacting Proteins	ENSEMBL Id	Official Symbol
	YWHAEP7	PLEKHA4	ENSG00000105559	PLEKHA4
	NANOGP1	ESR1	ENSG00000091831	ESR1
		Fos	ENSG00000170345	FOS
		p21	ENSG00000124762	CDKN1A
		EphB2	ENSG00000133216	EPHB2
	GGNBP1	GGN1	ENSG00000179168	GGN
