# Supplementary material for: Stage II oesophageal carcinoma: peril in disguise associated with cellular reprogramming and oncogenesis regulated by pseudogenes
Source: BMC Genomics. 2024 Feb 2;25:135. doi: 10.1186/s12864-024-10023-9 (PMC10835973; doi:10.1186/s12864-024-10023-9)
Supplement: Supplementary file 11 — Additional file 11: Table S3. B) Table indicating differentially expressed genes across Stage II ESCA. Genes with constitutive expression pattern are highlighted as red cells for upregulation and green for downregulation, while lavendar cells indicate miRNAs differentially expressed in more than one stage of ESCA. Uncolored cells indicate de-regulated genes with stage-specific expression pattern. DaPs; Differentiation-associated Pseudogenes, PiGs; DaP-interacting genes, DaCGs; Differentiation-associated coding genes that have no known interactions with DaP, miRNAs; microRNAs. [file 12864_2024_10023_MOESM11_ESM.xlsx]

## Sheet: Stage I
TableS3. A) Table indicating differentially expressed genes across stage I ESCA. Genes with constitutive expression pattern are highlighted as red cells for upregulation and green for downregulation, while lavendar cells indicate miRNAs differentially expressed in more than one stage of ESCA. Uncolored cells indicate de-regulated genes with stage-specific expression pattern. DaPs; Differentiation…
gene_id	baseMean	log2FoldChange	padj	-log10(p-adjusted value)
CCT8L1P	11.3	-4.02342	2.07e-06	5.68403	DaPs
VNN3P	83.6329	2.16408	0.0146431	1.83437
CMAHP	405.548	-1.5703	0.00081962	3.08639
SIGLEC17P	30.836	-1.60043	0.00886881	2.05213
FAR2P1	51.2359	4.16648	0.000254497	3.59432
TRPC2	3.88449	-2.42647	0.0130239	1.88526
OR7E12P	27.596	-2.56917	0.00388453	2.41066
CHIAP2	4.11756	-4.87807	0.000188216	3.72534
ESRRAP1	6.79626	-1.68567	0.0183748	1.73578
BCORP1	18.363	-2.40609	0.00847857	2.07168
H2BP1	50.3564	-3.62167	0.0016476	2.78315
TSSC2	159.937	-2.27879	0.00346006	2.46092
CETN4P	17.7629	-1.82058	0.00266359	2.57453
DUXAP9	36.1844	2.80919	0.00223656	2.65042
CCT8P1	382.285	-2.48905	6.69e-05	4.17457
ATP5F1BP1	1.98151	-1.86769	0.0252343	1.59801
ATP5PFP1	5.18423	-2.55078	0.000251268	3.59986
DUXAP10	155.264	1.92723	0.0299865	1.52307
MT1JP	12.4249	-3.46838	3.12e-05	4.50585
AOC4P	29.8455	-2.80995	1.84e-05	4.73518
FCGR1CP	24.1819	-3.01503	0.000155859	3.80727
MYLK	9359.93	-2.32102	0.00168079	2.77449	PiGs
MMP9	828.322	2.23247	0.00220544	2.6565
GINS1	966.478	1.7321	0.000178535	3.74828
CCNE1	797.028	2.34271	3.93e-05	4.40561
KIF14	1104.48	2.35907	1.86e-05	4.73049
GINS2	570.467	1.67709	0.000790589	3.10205
CCNB1	2570.16	2.05976	7.92e-05	4.10127
IL6	153.958	-2.27103	0.0135166	1.86913
CDH13	1274.51	2.01197	0.00442935	2.35366
CCNA2	1839.57	1.57574	0.00263612	2.57903
ZEB1	2495.33	-1.51467	0.0207479	1.68303
NCAM1	1113.38	-3.39726	0.0001689	3.77237
CHEK1	1067.56	1.67362	0.000121993	3.91367
HMGA2	1041.79	3.61035	1.72e-05	4.76447
CDC25C	288.815	1.56401	0.00996969	2.00132
KLF15	987.695	-4.25556	3.95e-10	9.4034
CSF2	15.575	2.87064	0.00437081	2.35944
BTD	2617.79	-1.52306	0.00032472	3.48849
CDH2	1158.08	-4.42008	7.85e-06	5.10513
FZD2	402.471	2.28627	0.000813028	3.08989
IQGAP3	3712.41	2.02458	0.000481048	3.31781
CPS1	2171.25	1.54022	0.0231697	1.63508	DaCGs
FOXC1	4910.25	1.58573	0.0120034	1.92069
MXD1	8184.52	1.70374	0.00211034	2.67565
OAS1	28341.7	1.71654	0.0166499	1.77859
SLC26A3	41858.6	1.78678	5.51e-05	4.25885
LYPD3	725.804	1.8092	0.00563202	2.24934
GRHL1	7868.29	1.81908	0.000606595	3.2171
IL1RN	2089.2	1.90937	0.0304348	1.51663
MTTP	18.1968	1.93795	0.0324705	1.48851
CARD14	13064.2	1.95022	0.00052558	3.27936
XDH	393.814	1.9763	0.00128119	2.89239
NAGS	3885.85	1.9839	0.0197531	1.70436
ALPI	52.9748	2.00481	0.0389992	1.40894
ITGA2	21979.3	2.18936	0.0334836	1.47517
SFN	37308.2	2.52223	0.0292288	1.53419
POU3F1	379.571	2.65646	0.0392951	1.40566
LCE3E	269.388	2.72258	0.034374	1.46377
FOXE3	35015.8	2.92317	0.000116521	3.9336
KRT16	53544.2	3.11671	0.0440434	1.35612
S100A16	4294.9	3.16843	0.00168079	2.77449
JPT1	47.7492	3.34505	0.0295528	1.5294
S100A6	12384.6	3.62706	0.00105444	2.97698
SERPINB5	167.635	4.4985	0.0355871	1.44871
MIRLET7C	5027.06	-1.67982	0.0128461	1.89123	miRNAs
MIR129-2	20.7106	-2.5692	0.00258319	2.58784
MIR148A	296961	-2.8102	4.63e-06	5.33442
MIR135A2	12.418	-2.94409	0.000737583	3.13219
MIR490	15.9827	-2.76453	0.020966	1.67848
MIR99A	1265.53	-1.71803	0.0129508	1.8877
MIR129-1	18.501	-2.92054	6.18e-05	4.20901
MIR105-2	38.9402	6.76265	0.000139104	3.85666
MIR204	90.9016	-4.96372	1.04e-08	7.98297
MIR105-1	43.18	5.90992	0.000744663	3.12804
MIR153-2	121.624	-2.09084	0.0295704	1.52914
MIR100	10891.1	-2.00545	0.00660163	2.18035
MIR767	81.5526	6.96969	0.000290001	3.5376
MIR301B	3.63355	2.16418	0.0132596	1.87747
MIR151B	4.17667	-1.54147	0.0151377	1.81994
MIR139	447.137	-1.73312	0.000630095	3.20059
MIR133A1	188.46	-2.1476	0.0351278	1.45435
MIR20B	76.6819	-1.85121	0.00983092	2.00741
MIR202	5.36385	-3.13558	0.000986672	3.00583
MIR224	228.317	2.72677	0.000737583	3.13219
MIR363	40.7424	-2.14792	0.00125811	2.90028
MIR133A2	176.596	-2.21437	0.0308615	1.51058

## Sheet: Stage II
TableS3. B) Table indicating differentially expressed genes across Stage II ESCA. Genes with constitutive expression pattern are highlighted as red cells for upregulation and green for downregulation, while lavendar cells indicate miRNAs differentially expressed in more than one stage of ESCA. Uncolored cells indicate de-regulated genes with stage-specific expression pattern. DaPs; Differentiatio…
gene_id	baseMean	log2FoldChange	padj	-log10(p-adjusted value)
CCT8L1P	6.78154	-3.13543	5.02e-06	5.2993	DaPs
FER1L4	1587.42	-1.82987	0.00814737	2.08898
VNN3P	162.918	2.57894	0.000902997	3.04431
KRT17P1	136.768	1.92876	0.0179427	1.74611
FAR2P1	80.2349	4.12844	2.21e-06	5.65561
TPRXL	1132.18	1.75417	0.0276995	1.55753
KRT17P2	163.553	2.63776	0.000691078	3.16047
OR7E12P	19.8632	-2.19293	0.00432002	2.36451
CHIAP2	2.24357	-3.63566	0.0125639	1.90088
GYG2P1	42.3581	-2.68375	0.0282921	1.54833
GTF2IRD2P1	230.903	1.96689	0.0173752	1.76007
H2BP1	25.1281	-3.7476	4.2e-07	6.37675
TSSC2	118.906	-2.00443	0.00073314	3.13481
DUX4L9	10.083	2.87335	0.0232911	1.63281
ARSDP1	12.7105	-2.74368	0.0148059	1.82956
DUXAP9	77.0956	3.27515	5.91e-09	8.22841
CCT8P1	220.173	-2.7861	2.38e-14	13.6234
DNAJB3	13.9658	2.02763	0.0435475	1.36104
SHC1P1	1.37246	-1.89483	0.0152532	1.81664
ATP5PFP1	4.05433	-1.93193	6.43e-05	4.19179
MAGEA5P	3.0866	3.75517	0.0012857	2.89086
DUXAP10	355.593	2.60337	8.75e-07	6.05799
HSPD1P11	12.4932	-2.00279	0.00027567	3.55961
IGHV3-71	11.2201	-2.75701	0.00704079	2.15238
MT1JP	7.81674	-2.80021	0.00567295	2.24619
AOC4P	24.7891	-1.89501	0.00187181	2.72774
FSCN1P1	63.8208	2.01223	0.000669965	3.17395
FCGR1CP	16.8858	-2.40379	3.45e-05	4.46218
PAX7	121.085	3.69015	0.00531384	2.27459	PiGs
MMP9	3211.85	3.66915	3.3e-10	9.48149
GINS1	1732.48	2.09318	1.87e-10	9.72816
CCNE1	1446.5	2.6627	1.57e-06	5.8041
CCND1	32728.3	1.59887	0.00314283	2.50268
KIF14	1762.5	2.46843	1.05e-14	13.9788
GINS2	1112.36	2.17293	2.89e-10	9.5391
EPHB2	4204.84	1.64405	0.0107284	1.96947
CCNB1	4113.06	2.21272	8.88e-13	12.0516
WNT10A	1458.03	1.76077	0.018264	1.7384
CDH13	2165.14	2.28366	8.83e-06	5.05404
CCNA2	3041.89	1.83613	4.57e-08	7.34008
EGFR	50809.1	1.58478	0.00668792	2.17471
NCAM1	719.088	-2.71152	0.000113583	3.94469
CHEK1	1684.54	1.85017	1.13e-09	8.94692
HMGA2	2090.21	2.30907	0.00421108	2.37561
CDC25C	468.771	1.78236	6.76e-08	7.17005
KLF15	490.78	-3.91194	3.87e-10	9.41229
CSF2	76.3296	4.58535	3.75e-09	8.42597
FBP1	1116.07	-1.63559	0.0162137	1.79012
BTD	1706.53	-1.975	5.3e-14	13.2757
CDH2	687.339	-3.20769	1.26e-06	5.89963
FZD2	653.581	2.43262	6.15e-11	10.2111
SOX2	4841.75	1.72713	0.0381174	1.41888
IQGAP3	4499.37	1.74877	1.5e-07	6.82391
TNF	171.366	1.90667	0.00741906	2.12965
SNAI2	4503.4	2.4781	2.25e-05	4.64782	DaCGs
SLC18A1	15.4259	-1.97004	0.0110149	1.95802
RTN4R	911.978	1.73866	2.42e-05	4.61618
GPC1	32270.3	1.90727	0.000642108	3.19239
BCAS1	2307.37	-2.13539	0.0287368	1.54156
CLDN18	20600.8	-2.76618	0.0192771	1.71496
HES2	3363.74	1.58853	0.0489793	1.30999
RAB27A	2593.37	-1.70011	7.54e-12	11.1226
PFN2	8765.03	1.61848	0.000649786	3.18723
TP63	36915.5	3.19194	0.000155733	3.80762
GLI2	3622.42	1.68591	0.0310438	1.50803
ACAT1	1828.95	-1.7524	8e-14	13.0969
TP73	1433.36	1.59981	0.0101867	1.99196
BCKDHB	1351.31	-1.62107	4.72e-09	8.32606
EFNB1	11466	1.64238	1.23e-05	4.91009
MYO3A	246.078	2.12403	0.0273294	1.56337
LGALS1	12388.8	1.78986	5.3e-05	4.27572
MCM5	7165.91	1.52407	3.35e-07	6.47496
POLE2	728.899	1.59648	2.21e-10	9.65561
SERPINA4	390.613	-3.30816	0.0116693	1.93295
SMPD3	1646.15	-1.75195	0.022102	1.65557
FA2H	2466.84	-1.83801	0.0208212	1.68149
PYCARD	1827.21	1.53347	1.61e-05	4.79317
NDRG1	95634.5	1.58481	0.00834325	2.07866
ITGB8	9238.76	1.62682	4.45e-05	4.35164
GLI1	527.928	1.64208	0.0246516	1.60816
FZD10	2199.59	2.02479	0.00512917	2.28995
CD83	847.035	1.61252	8.91e-05	4.05012
MLPH	4084.41	-1.78337	0.0412557	1.38452
PRRX1	3231.44	1.80961	0.00172715	2.76267
TNFAIP3	8692.45	1.73523	0.000106797	3.97144
IFI27L2	1558.42	1.60073	9.37e-06	5.02826
GPR68	1286.83	1.50717	0.00309835	2.50887
EGR2	1342.38	1.9723	0.0031763	2.49808
BCL11B	2781.74	1.63872	0.000369548	3.43233
RAC2	3735.96	1.78933	5.65e-06	5.24795
STK33	161.538	-1.54999	0.012197	1.91375
EPO	100.158	2.78769	0.00155155	2.80924
NR0B2	537.407	-2.84001	0.0228164	1.64175
NGF	78.7583	1.87904	0.00855157	2.06795
SERPINE2	7021.25	2.10474	0.000726832	3.13857
VILL	2127.68	-1.98868	0.00317463	2.49831
TFAP2A	4783.17	1.75951	0.00122123	2.9132
SYTL2	2593.25	-1.70362	0.00389749	2.40921
GPR87	156.006	2.65144	0.00202245	2.69412
FBN2	2553.76	2.83198	0.000265179	3.57646
SLAIN1	316.476	-1.8106	0.00668446	2.17493
DLX1	133.337	2.74074	0.00115935	2.93579
TENM2	10534.2	2.9563	0.000330542	3.48077
ANO7	357.194	-2.25422	1.47e-06	5.83268
MSN	46556.2	1.51197	0.000391999	3.40672
NTRK2	13630.5	1.9567	0.0285394	1.54455
ADM	3878.91	1.59172	0.00378221	2.42225
FADS1	2875.59	1.54358	0.00474614	2.32366
GJA1	23709.1	1.65093	0.00864975	2.063
HS3ST3A1	576.571	1.53296	0.018325	1.73696
WNT3A	345.204	2.5961	0.00281667	2.55026
CHODL	343.102	1.98136	0.0260446	1.58428
H4C8	751.177	1.52578	0.00827324	2.08232
G6PD	15497.4	1.50375	0.00476839	2.32163
PDPN	5500.41	2.31545	1.48e-05	4.82974
FEV	11.0479	-3.58539	7.63e-06	5.11748
IFI16	15003.6	1.85395	3.01e-06	5.52143
SLC4A2	5623.23	-1.63004	6.05e-09	8.21824
FZD6	9421.47	1.75998	4.15e-06	5.38195
MYORG	3974.25	-1.65156	6.58e-05	4.18177
GBX2	24.7892	2.34477	0.00473329	2.32484
ADORA2B	1147.96	1.99412	5.45e-05	4.2636
PAQR8	2978.48	-1.54426	0.0177878	1.74988
VAT1L	162.038	-1.66486	0.00295784	2.52902
GATM	4096.47	-1.63021	0.0127912	1.89309
SCG2	148.484	-2.25949	6.43e-05	4.19179
S1PR5	1070.79	2.46354	0.000719321	3.14308
CHEK2	832.112	1.52879	1.88e-11	10.7258
JAG2	5471.5	1.64503	0.000286409	3.54301
SOCS1	1326.3	1.60537	8.99e-05	4.04624
MUC1	18171	-1.55042	0.0276621	1.55811
S100A3	278.784	1.85915	0.00035326	3.45191
ARL4C	4958.41	1.55338	0.000436123	3.36039
WNT7B	5575.41	1.77796	0.029125	1.53573
ZP3	408.977	1.80077	4.16e-05	4.38091
FZD9	72.2157	1.53442	0.0264994	1.57676
IL1RAP	4938.86	1.88527	6.71e-05	4.17328
AJAP1	338.219	2.31271	0.00608388	2.21582
ADH4	47.3652	-3.52854	3.73e-07	6.42829
SULT1C2	2752.62	-2.82777	0.0111831	1.95144
SH3BGRL2	5009.34	-1.97108	0.00220355	2.65688
C2CD4B	539.387	-1.73218	0.0250157	1.60179
AKR7L	303.968	-2.04807	0.00608027	2.21608
DYNLT2B	147.764	1.87096	0.000106983	3.97069
APOBEC3G	983.567	1.56244	0.00064773	3.18861
AQP1	4544.09	-1.57025	0.00177798	2.75007
TMEM238L	16.7417	-2.29806	0.0414495	1.38248
MIR129-2	17.0746	-2.01548	0.00545804	2.26296	miRNAs
MIR148A	174275	-3.08046	5.55e-15	14.2557
MIR135A2	6.78494	-3.39876	0.000111333	3.95338
MIR490	27.2939	-3.89126	0.00108993	2.9626
MIR149	362.885	1.51525	0.0346475	1.46033
MIR184	7.45821	2.21387	0.048898	1.31071
MIR129-1	16.5152	-1.93825	0.00987931	2.00527
MIR642A	8.65929	-1.78844	0.000169251	3.77147
MIR34B	12.5937	2.8479	0.000846492	3.07238
MIR105-2	138.007	7.86915	2.12e-08	7.67366
MIR196A2	300.845	3.47109	4.96e-09	8.30452
MIR204	47.7984	-4.18849	2.12e-08	7.67366
MIR552	36.1246	4.37257	0.0163866	1.78551
MIR561	3.65319	-1.66769	0.00335268	2.47461
MIR105-1	139.019	6.88356	2.53e-08	7.59688
MIR153-2	64.3993	-3.06793	4.71e-09	8.32698
MIR30C1	1414.58	-1.52297	2.87e-09	8.54212
MIR196A1	256.784	3.48444	2.87e-09	8.54212
MIR767	230.557	7.74539	1.06e-09	8.97469
MIR708	778.475	1.52806	0.00434152	2.36236
MIR301B	6.73134	2.4673	0.00121781	2.91442
MIR944	659.281	3.18224	0.0021101	2.6757
MIR1293	23.0731	3.1737	0.00203497	2.69144
MIR139	294.003	-2.16734	2.78e-08	7.55596
MIR3662	6.4547	1.94397	0.0195548	1.70875
MIR1910	2.5957	3.07121	0.0133498	1.87453
MIR6510	42.4099	2.63747	0.0218202	1.66114
MIR133A1	140.06	-2.02667	0.0118942	1.92467
MIR202	3.77085	-2.60244	0.0276354	1.55853
MIR224	609.152	3.52547	2.87e-09	8.54212
MIR205	35175.7	2.97292	0.00178259	2.74895
MIR133A2	132.868	-2.02514	0.0122153	1.9131

## Sheet: Stage III
TableS3. C) Table indicating differentially expressed genes across Stage III ESCA. Genes with constitutive expression pattern are highlighted as red cells for upregulation and green for downregulation. Uncolored cells indicate de-regulated genes with stage-specific expression pattern. DaPs; Differentiation-associated Pseudogenes, PiGs; DaP-interacting genes, DaCGs; Differentiation-associated codi…
gene_id	baseMean	log2FoldChange	padj	-log10(p-adjusted value)
CCT8L1P	7.96132	-3.1889	1.53e-08	7.81531	DaPs
VNN3P	127.495	2.26725	0.00673376	2.17174
NANOGP1	3.285	2.07655	0.044434	1.35228
FAR2P1	81.5385	4.2249	8.19e-06	5.08672
OR7E12P	20.8723	-2.41022	0.000569994	3.24413
CHIAP2	2.67187	-3.83882	0.00647274	2.18891
GGNBP1	13.1114	1.75668	0.00121043	2.91706
DGAT2L7P	3.78937	2.48409	0.0174871	1.75728
PLAC9P1	3.86714	-1.65609	0.024911	1.60361
H2BP1	28.3588	-4.34406	1.23e-12	11.9101
TSSC2	132.162	-2.01985	0.000664111	3.17776
DUXAP9	74.7783	3.30357	4.11e-07	6.38616
CCT8P1	303.846	-2.23493	1.43e-05	4.84466
MYLKP1	2.6023	-2.05502	0.0121692	1.91474
RPS24P1	0.815676	-3.49772	0.0402449	1.39529
ATP5PFP1	4.53314	-1.94888	0.000427501	3.36906
AOX2P	2.08422	2.70238	0.0432253	1.36426
DUXAP10	287.782	2.34686	9.2e-05	4.03621
MT1JP	7.85467	-3.47803	3.82e-05	4.41794
AOC4P	26.9135	-1.95804	0.000222171	3.65331
FCGR1CP	23.0417	-1.88909	0.000623687	3.20503
YWHAEP7	13.6731	2.63081	0.00709294	2.14917
MMP9	2387.37	3.28385	2.43e-07	6.61439	PiGs
GINS1	1463.99	1.88034	1.03e-07	6.98716
CCNE1	713.539	1.63288	7.02e-06	5.15366
IL17A	7.74623	2.64874	0.0248309	1.60501
KIF14	1527.96	2.30577	4.46e-10	9.35067
GINS2	948.407	1.97489	4.75e-07	6.32331
CCNB1	2979.52	1.76341	8.34e-08	7.07883
CDH13	1474.36	1.72826	0.00226676	2.64459
CCNA2	2446.65	1.54184	5.02e-05	4.2993
NCAM1	907.675	-2.4493	0.00386145	2.41325
CHEK1	1430.35	1.63966	2.86e-07	6.54363
HMGA2	1449.93	3.42742	1.25e-06	5.90309
FCGR1A	166.337	1.76447	0.000490949	3.30896
CDC25C	412.506	1.6325	4.52e-06	5.34486
KLF15	629.992	-3.73126	1.96e-12	11.7077
CSF2	45.9261	3.90036	2.21e-06	5.65561
BTD	2136.28	-1.66944	4.13e-08	7.38405
CDH2	894.233	-2.87599	0.000141697	3.84864
FZD2	754.525	2.69597	1.44e-09	8.84164
IQGAP3	4898.31	1.92528	6.38e-07	6.19518
MATK	237.969	1.87822	0.00499208	2.30172	DaCGs
TYROBP	2380.64	1.81616	0.000252542	3.59767
TIMP1	21473.3	1.52026	0.00107775	2.96748
P2RX1	240.047	-1.75982	0.00107777	2.96747
DDX25	12.853	-1.8088	0.00126852	2.8967
ZBP1	391.373	1.60804	0.0231716	1.63504
HAVCR2	644.562	1.63875	0.000291972	3.53466
LIMD2	1138.16	1.60921	0.000108026	3.96647
CMTM3	1786.69	1.54641	0.000562623	3.24978
SKAP1	430.471	1.58988	0.00700641	2.1545
DMRTC2	2.85483	2.58366	0.0314229	1.50275
RGS16	1184.16	1.52352	0.00188083	2.72565
HHEX	889.918	1.64229	0.000680236	3.16734
CMTM7	1397.96	1.57547	0.000347214	3.4594
SLC7A7	1674.46	1.59953	0.00145714	2.8365
SLAMF8	182.03	1.63476	0.00173408	2.76093
GIP	3.74857	3.27066	0.0065642	2.18282
SIGLEC7	58.7582	1.80064	0.000460601	3.33668
RAB3B	2264.04	2.32422	0.00207146	2.68372
CATSPERD	6.94819	1.74891	0.0434933	1.36158
DMRTA1	242.915	-1.74609	0.0113088	1.94658
TIGIT	295.208	1.53163	0.00928031	2.03244
LILRB4	767.014	1.72208	0.00197635	2.70414
NANOS2	1.51555	2.80364	0.0150688	1.82192
FLNA	157800	-1.71459	0.00209639	2.67853
KHDC3L	2.02246	2.3525	0.0498926	1.30196
FXYD1	4.08401	-1.73516	0.0201955	1.69474
MIR335	444.356	1.74782	0.000149778	3.82455	miRNAs
MIR129-2	18.6356	-1.73663	0.0319976	1.49488
MIR148A	183499	-3.09081	1.35e-16	15.8697
MIR135A2	8.2132	-2.91269	0.0015379	2.81307
MIR490	11.2046	-2.49896	0.0395452	1.40291
MIR129-1	17.0976	-1.80183	0.0428898	1.36765
MIR105-2	95.4912	7.55515	1.96e-07	6.70774
MIR204	50.4304	-4.75233	8.27e-11	10.0825
MIR105-1	92.7223	6.4994	7.78e-07	6.10902
MIR153-2	87.0804	-2.18892	0.00182654	2.73837
MIR760	3.10032	1.87106	0.0492193	1.30786
MIR767	171.107	7.52498	2.3e-09	8.63827
MIR301B	5.26257	2.33814	0.00145358	2.83756
MIR934	12.1006	2.99471	0.0353136	1.45206
MIR4449	5.9132	3.4274	0.0132699	1.87713
MIR139	307.101	-2.09223	5.62e-09	8.25026
MIR133A1	117.241	-2.66391	0.000116524	3.93358
MIR202	3.07656	-3.71333	5.87e-08	7.23136
MIR224	345.474	2.89457	0.000235432	3.62813
MIR133A2	110.791	-2.67367	7.85e-05	4.10513
MIR7705	4.92565	1.51654	0.00639174	2.19438
MIR935	11.0187	2.08159	0.0485911	1.31344

## Sheet: Stage IV
TableS3. D) Table indicating differentially expressed genes across Stage IV ESCA. Genes with constitutive expression pattern are highlighted as red cells for upregulation and green for downregulation. Uncolored cells indicate de-regulated genes with stage-specific expression pattern. DaPs; Differentiation-associated Pseudogenes, PiGs; DaP-interacting genes, DaCGs; Differentiation-associated codin…
gene_id	baseMean	log2FoldChange	padj	-log10(p-adjusted value)
CCT8L1P	14.1889	-4.10009	0.000217628	3.66229	DaPs
VNN3P	61.0427	2.12438	0.003315	2.47952
FAR2P1	45.029	4.55336	0.00010181	3.99221
OR7E12P	31.3918	-3.14472	0.00189437	2.72254
CHIAP2	5.27276	-5.23256	0.00117318	2.93063
H2BP1	61.0082	-4.44704	1.88e-05	4.72584
TSSC2	183.388	-2.40883	0.00633885	2.19799
RPL36P16	6.72609	-2.26651	0.0321065	1.49341
DUXAP9	42.6842	3.6404	0.000377006	3.42365
CCT8P1	454.415	-2.36138	0.000919578	3.03641
ATP5PFP1	6.31603	-2.19807	0.0161273	1.79244
UOX	7.661	-2.21241	0.00802376	2.09562
DUXAP10	176.057	2.67629	0.00186077	2.73031
MT1JP	15.5289	-3.25095	0.000139551	3.85527
AOC4P	36.4662	-2.5481	0.000211733	3.67421
FCGR1CP	29.8899	-2.64727	0.00895168	2.0481
MMP9	549.009	2.01823	0.0282027	1.54971	PiGs
GINS1	1028.82	2.35555	7.24e-05	4.14026
CCNE1	603.168	2.39117	0.000134015	3.87285
RBM24	63.5649	-1.80271	0.0232118	1.63429
WNT6	36.663	-1.95735	0.00667318	2.17567
KIF14	921.134	2.58708	9.52e-05	4.02136
SNAI1	319.06	1.83222	0.0206541	1.68499
GINS2	579.806	2.21145	0.000929884	3.03157
CCNB1	2075.41	2.19786	0.000603369	3.21942
CDH13	794.014	1.62323	0.0367527	1.43471
CCNA2	1589.45	1.78383	0.0151485	1.81963
NCAM1	1395.92	-3.0811	0.00052225	3.28212
CHEK1	902.167	1.85135	0.000796307	3.09892
HMGA2	1263.51	2.58836	0.0359318	1.44452
CDC25C	281.488	2.0143	0.00549676	2.25989
KLF15	1314.93	-3.00081	0.00138275	2.85926
CDC25A	528.595	1.60382	0.00681959	2.16624
CSF2	38.9563	4.8593	2.3e-05	4.63827
BTD	2788.58	-1.71411	8.07e-05	4.09313
WNT10B	41.991	-1.73588	0.0313576	1.50366
CDH2	1453.96	-5.14783	5.77e-07	6.23882
FZD2	278.617	2.16212	1.29e-05	4.88941
IQGAP3	3507.33	2.4531	0.000507792	3.29431
PAX6	285.275	3.09586	0.0098471	2.00669	DaCGs
TACC3	2888.09	1.55244	0.0103014	1.9871
NOP58	3947.17	1.66518	2.43e-05	4.61439
NGFR	1015.75	-2.49428	0.0497099	1.30356
CXCL2	1617.73	2.69023	0.000794777	3.09975
ERI1	1625.58	1.58351	0.000938014	3.02779
PLOD3	5910.84	1.83724	8.44e-05	4.07366
MTHFD1L	1757.38	1.54792	0.00314684	2.50213
ZWINT	1664.18	1.59749	0.00541166	2.26667
ACTL6A	2621.11	1.57343	1.53e-05	4.81531
KIF20B	1822.08	1.67733	7.18e-05	4.14388
IRF8	1947.13	1.59533	0.0254234	1.59477
NFKBIE	991.546	1.85289	0.000416125	3.38078
SPC25	360.495	1.70885	0.00136573	2.86463
CERS3	945.409	3.62143	0.03447	1.46256
SLC34A2	1430.06	3.1966	0.00309694	2.50907
CHAF1B	619.745	1.5178	0.00889456	2.05088
TONSL	2097.1	1.57861	0.00093035	3.03135
CXCL16	7196.3	2.00079	6.94e-05	4.15864
MSX1	329.279	1.52636	0.0312748	1.50481
ACER1	27.269	-4.79139	0.000589309	3.22966
TM4SF1	16313.2	1.59544	0.00118658	2.9257
ESCO2	790.166	1.83027	0.0160356	1.79491
SLFN11	1530.07	1.55075	0.015811	1.80104
DSG4	36.3458	-2.25288	0.047073	1.32723
TRAIP	220.209	1.50646	0.000881356	3.05485
ASCL4	3.79911	-3.12629	0.0438975	1.35756
MUC21	1516.37	-4.53718	0.00846401	2.07242
CAPN14	745.814	-4.41439	0.00777207	2.10946
EVPLL	9.66716	-3.50647	0.0163504	1.78647
MIR129-2	24.4322	-3.49789	9.74e-05	4.01144	miRNAs
MIR148A	385675	-2.62892	0.000775618	3.11035
MIR135A2	16.8084	-2.17825	0.0498991	1.30191
MIR490	18.9064	-3.79364	0.00294272	2.53125
MIR129-1	22.6164	-3.88845	4.81e-05	4.31785
MIR551B	3.40377	-2.5263	0.0433997	1.36251
MIR218-2	58.2659	-1.66649	0.0386586	1.41275
MIR93	23402.8	1.78173	2.15e-14	13.6676
MIR105-2	90.4746	8.52236	4.16e-11	10.3809
MIR514A2	1.26869	-3.45001	0.0386586	1.41275
MIR204	128.353	-3.68852	0.00275458	2.55994
MIR105-1	89.6023	7.51194	3.16e-11	10.5003
MIR153-2	138.878	-3.01054	0.00358988	2.44492
MIR503	36.442	1.72007	0.0395314	1.40306
MIR106B	1904.41	1.56964	5.58e-06	5.25337
MIR767	170.538	8.57768	3.62e-16	15.4413
MIR301B	2.79985	2.11445	0.0386586	1.41275
MIR4326	37.3763	2.27301	0.0259432	1.58598
MIR139	511.984	-1.8086	0.000966256	3.01491
MIR1247	45.1148	-2.41006	0.0169277	1.7714
MIR133A1	211.515	-2.81477	0.00213448	2.67071
MIR10A	90825.5	-1.54692	0.0226956	1.64406
MIR143	821989	-1.82719	0.0441545	1.35502
MIR202	6.93154	-3.54613	0.0059713	2.22393
MIR224	185.919	2.88605	0.00193833	2.71257
MIR133A2	199.655	-2.877	0.00138282	2.85923
MIR223	1184.93	1.60043	0.00134463	2.8714
