# Supplementary material for: Stage II oesophageal carcinoma: peril in disguise associated with cellular reprogramming and oncogenesis regulated by pseudogenes
Source: BMC Genomics. 2024 Feb 2;25:135. doi: 10.1186/s12864-024-10023-9 (PMC10835973; doi:10.1186/s12864-024-10023-9)
Supplement: Supplementary file 12 — Additional file 12: Table S4. G) Table indicating cell signatures and biological processes differentially enriched between Stage III EAC and Normal, sorted by Normalized Enrichment Score (NES). Green cells (with associated GSEA Ids in bracket) indicate potential events of transdifferentiation and transcommitment leading to cell signatures that represent adjacent tissues, while grey cells indicate events associated with the resident tissue. Lavendar cells indicate potential events of cellular reprogramming of cells that exhibit characteristics of respiratory system and blue cells indicate cell signatures of respiratory system associated immune cells. GSEA; Gene Set Enrichment Analysis and EAC: Oesophageal Adenocarcinoma. [file 12864_2024_10023_MOESM12_ESM.xlsx]

## Sheet: Stage I (TCGA)
Table S4. A) Table indicating cell signatures and biological processes differentially enriched between Stage I ESCA and Normal, sorted by Normalized Enrichment Score (NES). Green cells (with associated GSEA Ids in bracket) indicate potential events of transdifferentiation and transcommitment leading to cell signatures that represent adjacent tissues, while grey cells indicate events associated wi…
NAME	SIZE	ES	NES	NOM p-val	FDR q-val
DESCARTES_FETAL_LUNG_SQUAMOUS_EPITHELIAL_CELLS	12	0.723216	2.73794	0	0	Cell Signatures	Stage I Enriched
MURARO_PANCREAS_ACINAR_CELL	9	0.71241	2.34743	0	0.00985168
BUSSLINGER_ESOPHAGEAL_LATE_SUPRABASAL_CELLS	6	0.777344	2.22661	0.00403226	0.017307
BUSSLINGER_GASTRIC_ISTHMUS_CELLS (GSEA ID: M40010)	6	0.804687	2.21072	0	0.0146498
MURARO_PANCREAS_DUCTAL_CELL	18	0.501086	2.17484	0	0.0144412
DESCARTES_FETAL_INTESTINE_INTESTINAL_EPITHELIAL_CELLS (GSEA ID: M40212)	5	0.871595	2.17124	0	0.0122581
BUSSLINGER_GASTRIC_MATURE_PIT_CELLS (GSEA ID: M40013)	5	0.823668	2.08259	0	0.0215871
BUSSLINGER_GASTRIC_IMMATURE_PIT_CELLS (GSEA ID: M40012)	5	0.801556	2.06569	0.00380228	0.0231365
DESCARTES_FETAL_PLACENTA_TROPHOBLAST_GIANT_CELLS	4	0.893579	2.04861	0	0.0235389
TRAVAGLINI_LUNG_TREM2_DENDRITIC_CELL	6	0.728568	2.00093	0.0122951	0.030645
TRAVAGLINI_LUNG_PROLIFERATING_BASAL_CELL	8	0.631745	1.97932	0.00952381	0.0326711
DESCARTES_FETAL_STOMACH_SQUAMOUS_EPITHELIAL_CELLS (GSEA ID: M40299)	5	0.795664	1.97197	0.00406504	0.0316417
DURANTE_ADULT_OLFACTORY_NEUROEPITHELIUM_RESPIRATORY_HORIZONTAL_BASAL_CELLS	5	0.774319	1.93565	0.0103806	0.037601
GAUTAM_EYE_CORNEA_ELF3_HIGH_EPITHELIAL_CELLS	3	0.953613	1.93028	0.00282486	0.0362405
GAO_ESOPHAGUS_25W_C2_KRT6BPOS_SECRETORY_PROGENITOR_CELLS	3	0.957529	1.89	0	0.045121
TRAVAGLINI_LUNG_MESOTHELIAL_CELL	10	0.518356	1.86561	0.0135135	0.0494883
TRAVAGLINI_LUNG_PROXIMAL_BASAL_CELL	4	0.79845	1.76217	0.0299401	0.10405
DESCARTES_MAIN_FETAL_SQUAMOUS_EPITHELIAL_CELLS (GSEA ID: M40122)	4	0.771318	1.75473	0.019544	0.104314
BUSSLINGER_DUODENAL_EARLY_IMMATURE_ENTEROCYTES (GSEA ID: M40027)	3	0.864865	1.70315	0.0213415	0.139717
DESCARTES_FETAL_STOMACH_MUC13_DMBT1_POSITIVE_CELLS (GSEA ID: M40301)	3	0.864865	1.69983	0.0327869	0.13585
BUSSLINGER_DUODENAL_LATE_IMMATURE_ENTEROCYTES (GSEA ID: M40028)	3	0.864865	1.69888	0.00840336	0.130264
DESCARTES_MAIN_FETAL_INTESTINAL_EPITHELIAL_CELLS (GSEA ID: M40112)	3	0.864865	1.68625	0.0152439	0.129122
TRAVAGLINI_LUNG_BASAL_CELL	5	0.650602	1.66671	0.0218182	0.139363
BUSSLINGER_DUODENAL_MATURE_ENTEROCYTES (GSEA ID: M40029)	6	0.607239	1.62669	0.0354331	0.169571
AIZARANI_LIVER_C23_KUPFFER_CELLS_3	3	0.798599	1.62555	0.0518293	0.164613
TRAVAGLINI_LUNG_DIFFERENTIATING_BASAL_CELL	3	0.795367	1.60013	0.0557185	0.187355
DURANTE_ADULT_OLFACTORY_NEUROEPITHELIUM_RESPIRATORY_COLUMNAR_CELLS	3	0.795367	1.59599	0.0382353	0.185733
FAN_OVARY_CL4_T_LYMPHOCYTE_NK_CELL_1	3	0.957692	1.57927	0.0126263	0.201133
LAKE_ADULT_KIDNEY_C11_THIN_ASCENDING_LIMB	3	0.793698	1.57142	0.0519878	0.203161
GOBP_SKIN_DEVELOPMENT (GO:0043588)	7	0.77341	2.33008	0	0.0635985	Biological Processes
GOBP_EPIDERMAL_CELL_DIFFERENTIATION (GO:0009913)	6	0.769531	2.11504	0.00414938	0.192391
GOBP_KERATINOCYTE_DIFFERENTIATION (GO:0030216)	6	0.769531	2.08712	0.00806452	0.159793
GOBP_EPITHELIAL_CELL_DIFFERENTIATION (GO:0030855)	15	0.476406	2.02064	0.0136054	0.194911

## Sheet: Stage II (TCGA)
Table S4. B) Table indicating cell signatures, biological processes and KEGG pathways differentially enriched between Stage II and Normal, sorted by Normalized Enrichment Score (NES). Green cells (with associated GSEA Ids in bracket) indicate potential events of transdifferentiation and transcommitment leading to cell signatures that represent adjacent tissues, while grey cells indicate events as…
NAME	SIZE	ES	NES	NOM p-val	FDR q-val
BUSSLINGER_GASTRIC_IMMATURE_PIT_CELLS (GSEA ID: 40012)	12	-0.759479	-2.39987	0	0	Cellular Signatures	Normal Enriched
BUSSLINGER_GASTRIC_MATURE_PIT_CELLS (GSEA ID: M40013)	11	-0.790431	-2.39964	0	0
BUSSLINGER_GASTRIC_ISTHMUS_CELLS (GSEA ID: M40010)	12	-0.749398	-2.35316	0	0.000871057
MANNO_MIDBRAIN_NEUROTYPES_HDA1	19	-0.57873	-2.05742	0	0.0167449
BUSSLINGER_GASTRIC_PARIETAL_CELLS (GSEA ID: M40014)	4	-0.917847	-1.94836	0.00201207	0.046923
GAO_LARGE_INTESTINE_24W_C8_GOBLET_CELL (GSEA ID: M39158)	5	-0.835457	-1.91536	0.00389864	0.0566463
BUSSLINGER_GASTRIC_METALLOTHIONEIN_CELLS (GSEA ID: M40011)	6	-0.748632	-1.85289	0.0059761	0.0925333
DESCARTES_FETAL_PLACENTA_PAEP_MECOM_POSITIVE_CELLS	5	-0.78829	-1.83678	0.00207039	0.095849
BUSSLINGER_DUODENAL_MATURE_ENTEROCYTES (GSEA ID: M40029)	6	-0.763886	-1.83186	0.00204918	0.089796
BUSSLINGER_DUODENAL_LATE_IMMATURE_ENTEROCYTES (GSEA ID: M40028)	5	-0.778409	-1.78854	0.0182927	0.119418
LAKE_ADULT_KIDNEY_C15_CONNECTING_TUBULE	7	-0.682478	-1.7691	0.00796813	0.130762
LAKE_ADULT_KIDNEY_C12_THICK_ASCENDING_LIMB	8	-0.64822	-1.76735	0.0179283	0.121699
DESCARTES_FETAL_LIVER_HEPATOBLASTS	22	-0.47222	-1.75759	0.0151515	0.121802
DESCARTES_FETAL_SPLEEN_AFP_ALB_POSITIVE_CELLS	9	-0.620738	-1.75362	0.0222672	0.117548
LAKE_ADULT_KIDNEY_C14_DISTAL_CONVOLUTED_TUBULE	6	-0.709253	-1.75342	0.00994036	0.110056
MENON_FETAL_KIDNEY_7_LOOPOF_HENLE_CELLS_DISTAL	9	-0.626535	-1.75069	0.016	0.105562
MANNO_MIDBRAIN_NEUROTYPES_HRN	8	-0.653654	-1.73349	0.0195695	0.116111
AIZARANI_LIVER_C11_HEPATOCYTES_1	13	-0.533699	-1.71893	0.0297619	0.123172
MANNO_MIDBRAIN_NEUROTYPES_HSERT	15	-0.513245	-1.71261	0.0141414	0.122481
GAO_SMALL_INTESTINE_24W_C4_ENTEROCYTE_PROGENITOR_SUBTYPE_2 (GSEA ID: M39148)	5	-0.741477	-1.67886	0.0361446	0.150797
GAO_LARGE_INTESTINE_ADULT_CA_ENTEROENDOCRINE_CELLS (GSEA ID: M39161)	10	-0.578252	-1.6781	0.02079	0.144119
TRAVAGLINI_LUNG_SIGNALING_ALVEOLAR_EPITHELIAL_TYPE_2_CELL	4	-0.787535	-1.66724	0.0189076	0.150609
FAN_EMBRYONIC_CTX_OLIG	18	-0.459011	-1.64653	0.0233918	0.168493
VANGURP_PANCREATIC_DELTA_CELL	4	-0.787724	-1.6444	0.0235294	0.164072
LAKE_ADULT_KIDNEY_C16_COLLECTING_SYSTEM_PRINCIPAL_CELLS_CORTEX	5	-0.705462	-1.59589	0.048	0.227244
AIZARANI_LIVER_C24_EPCAM_POS_BILE_DUCT_CELLS_3	9	-0.54808	-1.59514	0.0394191	0.219691
TRAVAGLINI_LUNG_PROLIFERATING_BASAL_CELL	16	0.747422	2.62669	0	0	Cellular Signatures	Stage I Enriched
TRAVAGLINI_LUNG_PROLIFERATING_NK_T_CELL	5	0.917614	2.0643	0	0.034049
TRAVAGLINI_LUNG_BASAL_CELL	9	0.734342	2.05408	0	0.024921
DESCARTES_FETAL_KIDNEY_LYMPHOID_CELLS	7	0.79156	2.02833	0.00207039	0.0222811
ZHONG_PFC_MAJOR_TYPES_NPCS	4	0.96034	2.01518	0	0.0205304
FAN_OVARY_CL5_HEALTHY_SELECTABLE_FOLLICLE_THECAL_CELL	8	0.704607	1.9465	0	0.0341077
ZHONG_PFC_C1_OPC	5	0.855114	1.93377	0	0.033068
TRAVAGLINI_LUNG_MESOTHELIAL_CELL	11	0.622286	1.92538	0.00816326	0.0314557
TRAVAGLINI_LUNG_OLR1_CLASSICAL_MONOCYTE_CELL	9	0.669572	1.87989	0.00754717	0.0452046
ZHONG_PFC_C1_MICROGLIA	3	0.991525	1.84002	0	0.0600219
TRAVAGLINI_LUNG_CLASSICAL_MONOCYTE_CELL	5	0.830733	1.82954	0.0040404	0.0616474
ZHONG_PFC_C3_MICROGLIA	13	0.564846	1.81889	0.00585938	0.0631811
BUSSLINGER_DUODENAL_IMMUNE_CELLS (GSEA ID: M40038)	12	0.565852	1.81297	0.00623701	0.0611012
BUSSLINGER_GASTRIC_IMMUNE_CELLS (GSEA ID: M40023)	14	0.54484	1.79555	0.01	0.0670257
TRAVAGLINI_LUNG_LYMPHATIC_CELL	4	0.852691	1.77386	0.00199203	0.0768585
TRAVAGLINI_LUNG_EREG_DENDRITIC_CELL	6	0.737273	1.75517	0.0114286	0.0860153
MURARO_PANCREAS_MESENCHYMAL_STROMAL_CELL	16	0.508022	1.74501	0.0222222	0.0892936
HAY_BONE_MARROW_STROMAL	24	0.435795	1.74371	0.00813008	0.08572
AIZARANI_LIVER_C3_NK_NKT_CELLS_2	4	0.832861	1.72574	0.00198413	0.0948663
HAY_BONE_MARROW_NAIVE_T_CELL	5	0.768418	1.71536	0.0150094	0.0983925
AIZARANI_LIVER_C20_LSECS_3	7	0.651429	1.70484	0.0150659	0.101849
TRAVAGLINI_LUNG_NATURAL_KILLER_CELL	5	0.761364	1.69675	0.0238095	0.105379
FAN_EMBRYONIC_CTX_BRAIN_EFFECTOR_T_CELL	5	0.769453	1.69202	0.0189394	0.105151
AIZARANI_LIVER_C1_NK_NKT_CELLS_1	4	0.832861	1.69177	0.013308	0.100816
MANNO_MIDBRAIN_NEUROTYPES_HRGL1	15	0.503439	1.67136	0.0326531	0.11607
BUSSLINGER_ESOPHAGEAL_DENDRITIC_CELLS	6	0.680824	1.67064	0.0265849	0.112471
TRAVAGLINI_LUNG_PROLIFERATING_MACROPHAGE_CELL	15	0.488534	1.64867	0.0198413	0.128899
MANNO_MIDBRAIN_NEUROTYPES_HPERIC	20	0.444259	1.64698	0.0191898	0.125831
FAN_OVARY_CL9_PUTATIVE_APOPTOTIC_ENDOTHELIAL_CELL	6	0.677236	1.6425	0.0102249	0.125881
GOBP_POSITIVE_REGULATION_OF_CELL_DIFFERENTIATION (GO:0045597)	29	0.504779	2.14665	0	0.00877636	Biological Processes
GOBP_CELL_ACTIVATION (GO:0001775)	36	0.447203	1.9967	0.0021692	0.0324454
GOBP_REGULATION_OF_CELL_DIFFERENTIATION (GO:0045595)	48	0.41736	1.97635	0	0.038762
GOBP_POSITIVE_REGULATION_OF_CELL_PROJECTION_ORGANIZATION (GO:0031346)	10	0.575823	1.69213	0.0265306	0.1534
GOBP_POSITIVE_REGULATION_OF_DEVELOPMENTAL_PROCESS (GO:0051094)	46	0.356023	1.66645	0.0139211	0.173099
GOBP_REGULATION_OF_CELL_PROJECTION_ORGANIZATION (GO:0031344)	17	0.472437	1.64115	0.0295858	0.186053
GOBP_MORPHOGENESIS_OF_A_POLARIZED_EPITHELIUM (GO:0001738)	4	0.793037	1.63021	0.0114723	0.188634
GOBP_MORPHOGENESIS_OF_AN_EPITHELIUM (GO:0002009)	21	0.413383	1.59753	0.0316456	0.222349
GOBP_ESTABLISHMENT_OF_TISSUE_POLARITY (GO:0007164)	3	0.969014	1.5564	0	0.246924
KEGG_WNT_SIGNALING_PATHWAY (hsa04310)	8	0.659026	1.7864	0.0101833	0.0839301	KEGG
KEGG_REGULATION_OF_ACTIN_CYTOSKELETON (hsa04810)	5	0.745183	1.70064	0.0101833	0.070903
KEGG_DNA_REPLICATION (hsa03030)	3	0.983099	1.57428	0.00392927	0.163873
KEGG_BASAL_CELL_CARCINOMA (hsa05217)	8	0.544413	1.49332	0.054	0.243132
KEGG_CELL_CYCLE (hsa04110)	3	0.80293	1.47395	0.027668	0.244699

## Sheet: Stage III (TCGA)
Table S4.C) Table indicating cell signatures, biological processes and immune signatures differentially enriched between Stage III and Normal, sorted by Normalized Enrichment Score (NES). Green cells (with associated GSEA Ids in bracket) indicate potential events of transdifferentiation and transcommitment leading to cell signatures that represent adjacent tissues, while grey cells indicate event…
NAME	SIZE	ES	NES	NOM p-val	FDR q-val
DESCARTES_FETAL_PLACENTA_MEGAKARYOCYTES	5	-0.873135	-2.06653	0.00361011	0.0348522	Cellular Signatures	Normal Enriched
MURARO_PANCREAS_ACINAR_CELL	9	-0.639769	-1.89123	0.00934579	0.11117
TRAVAGLINI_LUNG_PROXIMAL_CILIATED_CELL	15	-0.529864	-1.88567	0	0.0778332
DESCARTES_FETAL_HEART_MEGAKARYOCYTES	4	-0.87924	-1.78948	0.00383142	0.126667
DESCARTES_FETAL_LUNG_MEGAKARYOCYTES	8	-0.621429	-1.74859	0.0138889	0.152038
BUSSLINGER_ESOPHAGEAL_LATE_SUPRABASAL_CELLS	3	-0.940499	-1.73919	0.00900901	0.137854
TRAVAGLINI_LUNG_BASOPHIL_MAST_2_CELL	6	-0.707235	-1.73119	0.0153257	0.128036
HU_FETAL_RETINA_RPE	3	-0.932377	-1.71789	0.0122324	0.124851
DESCARTES_FETAL_CEREBRUM_SKOR2_NPSR1_POSITIVE_CELLS	4	-0.805033	-1.67315	0.0284697	0.159495
DESCARTES_FETAL_LIVER_MEGAKARYOCYTES	4	-0.795313	-1.61402	0.0340136	0.218532
DESCARTES_FETAL_KIDNEY_MEGAKARYOCYTES	5	-0.712025	-1.61342	0.034188	0.199702
FAN_EMBRYONIC_CTX_OLIG	5	-0.691826	-1.51577	0.0583942	0.24019
DESCARTES_MAIN_FETAL_MEGAKARYOCYTES	8	-0.55497	-1.5131	0.0619469	0.233465
DURANTE_ADULT_OLFACTORY_NEUROEPITHELIUM_RESPIRATORY_CILIATED_CELLS	4	-0.741845	-1.48527	0.108696	0.212495
HU_FETAL_RETINA_BLOOD	4	-0.717414	-1.47956	0.0716846	0.206542
MANNO_MIDBRAIN_NEUROTYPES_HRGL3	9	-0.509234	-1.44229	0.0819672	0.249973
GOBP_GERM_CELL_DEVELOPMENT (GO:0007281)	9	-0.70767	-2.07148	0	0.0690825	Biological Processes
DESCARTES_FETAL_PLACENTA_MYELOID_CELLS	7	0.862669	1.89643	0	0.0118295	Cellular Signatures	Stage III Enriched
TRAVAGLINI_LUNG_TREM2_DENDRITIC_CELL	13	0.728898	1.88659	0.00121065	0.00642429
DESCARTES_FETAL_PANCREAS_MYELOID_CELLS	11	0.739346	1.81945	0	0.0175709
DESCARTES_FETAL_LUNG_MYELOID_CELLS	6	0.861004	1.80272	0.00132275	0.0162293
TRAVAGLINI_LUNG_NONCLASSICAL_MONOCYTE_CELL	5	0.907514	1.7976	0.0013245	0.0141692
FAN_EMBRYONIC_CTX_BIG_GROUPS_MICROGLIA	10	0.733949	1.79288	0.00251256	0.0128008
ZHONG_PFC_MAJOR_TYPES_MICROGLIA	10	0.735211	1.76289	0	0.0185214
DESCARTES_FETAL_INTESTINE_MYELOID_CELLS (GSEA ID: 40210)	8	0.77862	1.74511	0	0.0211234
DESCARTES_FETAL_ADRENAL_MYELOID_CELLS	11	0.707808	1.745	0.0036452	0.0188816
GAO_LARGE_INTESTINE_24W_C11_PANETH_LIKE_CELL (GSEA ID: 39160)	5	0.859345	1.67843	0.0013369	0.0459909
DESCARTES_FETAL_KIDNEY_MYELOID_CELLS	8	0.73979	1.67099	0.00895141	0.0469343
TRAVAGLINI_LUNG_PROLIFERATING_MACROPHAGE_CELL	6	0.803999	1.67075	0.00545703	0.0431059
HU_FETAL_RETINA_MICROGLIA	7	0.767719	1.66832	0.00260078	0.04163
RUBENSTEIN_SKELETAL_MUSCLE_MYELOID_CELLS	4	0.880769	1.63768	0	0.0587962
AIZARANI_LIVER_C2_KUPFFER_CELLS_1	4	0.857692	1.6308	0.00813008	0.0610352
HAY_BONE_MARROW_NK_CELLS	5	0.816956	1.62153	0.0178082	0.0648822
GAUTAM_EYE_CHOROID_SCLERA_MONOCYTES	4	0.857692	1.61845	0.00558659	0.0638858
DESCARTES_MAIN_FETAL_MYELOID_CELLS	4	0.863461	1.61236	0.0041841	0.0653493
GAUTAM_EYE_IRIS_CILIARY_BODY_MONOCYTES	3	0.927063	1.60407	0.00441826	0.0683278
TRAVAGLINI_LUNG_DIFFERENTIATING_BASAL_CELL	3	0.929818	1.59739	0.00470219	0.0706591
TRAVAGLINI_LUNG_EREG_DENDRITIC_CELL	9	0.684083	1.59213	0.00889454	0.0723132
FAN_OVARY_CL13_MONOCYTE_MACROPHAGE	6	0.748817	1.58915	0.0141935	0.0718507
AIZARANI_LIVER_C6_KUPFFER_CELLS_2	4	0.857692	1.58165	0.00719425	0.075255
FAN_OVARY_CL18_B_LYMPHOCYTE	5	0.789802	1.56714	0.0158311	0.086266
DESCARTES_FETAL_EYE_MICROGLIA	3	0.90595	1.54427	0.00582242	0.107112
CUI_DEVELOPING_HEART_C8_MACROPHAGE	3	0.879079	1.52663	0.0118343	0.126483
BUSSLINGER_GASTRIC_IMMUNE_CELLS (GSEA ID: 40023)	10	0.624337	1.50992	0.040293	0.148766
BUSSLINGER_DUODENAL_IMMUNE_CELLS (GSEA ID: 40038)	8	0.664444	1.49912	0.0260078	0.162771
MANNO_MIDBRAIN_NEUROTYPES_HSERT	5	0.743601	1.48419	0.038822	0.188095
TRAVAGLINI_LUNG_NATURAL_KILLER_CELL	4	0.796154	1.47614	0.0286885	0.198133
ZAK_PBMC_MRKAD5_HIV_1_GAG_POL_NEF_AGE_20_50YO_1DY_UP (M40868)	15	0.760489	1.99071	0	0	Immune Signatures
OSMAN_BLOOD_CHAD63_KH_AGE_18_50YO_HIGH_DOSE_SUBJECTS_24HR_UP (M41081)	16	0.702667	1.91332	0.0011655	0.00051984
NAKAYA_PBMC_FLUARIX_FLUVIRIN_AGE_18_50YO_3DY_UP (M41067)	5	0.930636	1.82278	0	0.014779
GSE34156_NOD2_LIGAND_VS_TLR1_TLR2_LIGAND_6H_TREATED_MONOCYTE_DN (M8686)	6	0.857526	1.80297	0	0.0190309
GSE24102_GRANULOCYSTIC_MDSC_VS_NEUTROPHIL_DN (M4542)	5	0.865125	1.72522	0.00265252	0.0952015
GSE43955_1H_VS_60H_ACT_CD4_TCELL_UP (M9666)	5	0.867052	1.72507	0.00399467	0.0795151
PATEL_SKIN_OF_BODY_ZOSTAVAX_AGE_70_93YO_VZV_CHALLENGE_3DY_UP (M41176)	5	0.865125	1.71343	0.00137363	0.0877719
FLETCHER_PBMC_BCG_10W_INFANT_BCG_STIMULATED_VS_UNSTIMULATED_10W_DN (M41152)	6	0.815734	1.70854	0.00134589	0.0843227
HARALAMBIEVA_PBMC_M_M_R_II_AGE_11_22YO_VACCINATED_VS_UNVACCINATED_7YR_DN (M41202)	22	0.596554	1.70359	0.00114286	0.0814094
GSE24634_TREG_VS_TCONV_POST_DAY10_IL4_CONVERSION_DN (M4612)	5	0.859345	1.69447	0.00269906	0.0863559
GSE24972_WT_VS_IRF8_KO_SPLEEN_FOLLICULAR_BCELL_DN (M9335)	4	0.907692	1.68096	0.00280505	0.101346
GSE27670_BLIMP1_VS_LMP1_TRANSDUCED_GC_BCELL_UP (M8209)	4	0.880769	1.67855	0.00281294	0.0970356
GSE36888_STAT5_AB_KNOCKIN_VS_WT_TCELL_IL2_TREATED_2H_UP (M8730)	5	0.845192	1.67322	0.00136426	0.100463
GSE10325_LUPUS_BCELL_VS_LUPUS_MYELOID_DN (M3091)	4	0.905769	1.66861	0	0.102275
GSE3039_ALPHAALPHA_CD8_TCELL_VS_B2_BCELL_DN (M6439)	5	0.816956	1.62974	0.0108108	0.201821
GSE6259_DEC205_POS_DC_VS_BCELL_DN (M6772)	5	0.816956	1.61514	0.00668449	0.243769

## Sheet: Stage IV(TCGA)
Table S4.D) Table indicating cell signatures and biological processes dfferentially enriched between Stage IV and Normal, sorted by Normalized Enrichment Score (NES). Green cells (with associated GSEA Ids in bracket) indicate potential events of transdifferentiation and transcommitment leading to cell signatures that represent adjacent tissues, while grey cells indicate events associated with the…
NAME	SIZE	ES	NES	NOM p-val	FDR q-val
TRAVAGLINI_LUNG_PROLIFERATING_MACROPHAGE_CELL	19	0.792422	4.14126	0	0	Cellular Signatures	Stage IV Enriched
TRAVAGLINI_LUNG_PROLIFERATING_BASAL_CELL	13	0.849544	3.58751	0	0
HAY_BONE_MARROW_ERYTHROBLAST	23	0.633186	3.55508	0	0
FAN_EMBRYONIC_CTX_NSC_2	10	0.934417	3.48237	0	0
MANNO_MIDBRAIN_NEUROTYPES_HPROGFPM	11	0.873779	3.43943	0	0
ZHONG_PFC_C1_OPC	8	0.982456	3.39766	0	0
ZHONG_PFC_C1_MICROGLIA	8	0.982456	3.32142	0	0
MANNO_MIDBRAIN_NEUROTYPES_HPROGBP	13	0.73346	3.25052	0	0
FAN_EMBRYONIC_CTX_MICROGLIA_1	7	0.980892	3.10846	0	0
HAY_BONE_MARROW_PRO_B	7	0.937898	2.99009	0	0
MURARO_PANCREAS_ACINAR_CELL	17	0.574116	2.83732	0	0
MANNO_MIDBRAIN_NEUROTYPES_HPROGFPL	13	0.595889	2.57531	0	0.000737367
FAN_OVARY_CL18_B_LYMPHOCYTE	7	0.788709	2.55145	0	0.000680646
MURARO_PANCREAS_DUCTAL_CELL	16	0.515956	2.48129	0	0.000632029
LAKE_ADULT_KIDNEY_C10_THIN_ASCENDING_LIMB	5	0.892064	2.46249	0	0.000589894
TRAVAGLINI_LUNG_OLR1_CLASSICAL_MONOCYTE_CELL	10	0.641209	2.45282	0	0.0008537
FAN_OVARY_CL13_MONOCYTE_MACROPHAGE	6	0.816143	2.40337	0	0.00140891
ZHONG_PFC_MAJOR_TYPES_NPCS	5	0.893886	2.37745	0	0.00170138
GAO_LARGE_INTESTINE_24W_C11_PANETH_LIKE_CELL (GSEA ID: 39160)	7	0.752493	2.35134	0	0.0024072
MANNO_MIDBRAIN_NEUROTYPES_HPROGM	16	0.471701	2.28583	0	0.00404057
CUI_DEVELOPING_HEART_C8_MACROPHAGE	5	0.853968	2.2839	0	0.00392835
TRAVAGLINI_LUNG_ALVEOLAR_EPITHELIAL_TYPE_2_CELL	5	0.846032	2.26903	0	0.00421255
LAKE_ADULT_KIDNEY_C9_THIN_ASCENDING_LIMB	6	0.745667	2.20018	0.00337838	0.00602313
GAO_LARGE_INTESTINE_24W_C2_MKI67POS_PROGENITOR (GSEA ID: 39153)	8	0.632271	2.08064	0.00330033	0.0138433
HU_FETAL_RETINA_RPC	3	0.97187	2.02281	0.00268817	0.0199328
FAN_OVARY_CL15_SMALL_ANTRAL_FOLLICLE_GRANULOSA_CELL	8	0.585113	2.01634	0.003663	0.0201891
GAO_LARGE_INTESTINE_ADULT_CH_MKI67HIGH_CELLS (GSEA ID: 39165)	3	0.949367	1.95907	0	0.0288776
FAN_OVARY_CL9_PUTATIVE_APOPTOTIC_ENDOTHELIAL_CELL	10	0.481819	1.94355	0.0117188	0.0315608
DESCARTES_MAIN_FETAL_ANTIGEN_PRESENTING_CELLS	3	0.925633	1.92837	0.00271003	0.0344617
TRAVAGLINI_LUNG_MESOTHELIAL_CELL	8	0.5484	1.92425	0.0136054	0.0341084
GOBP_KERATINOCYTE_DIFFERENTIATION (GO:0030216)	4	0.760697	1.81418	0.00555556	0.0872309	Biological Processes
GOBP_IN_UTERO_EMBRYONIC_DEVELOPMENT (GO:0001701)	11	0.444092	1.78059	0.011194	0.100118
GOBP_EMBRYO_DEVELOPMENT_ENDING_IN_BIRTH_OR_EGG_HATCHING (GO:0009792)	23	0.309518	1.77097	0	0.105512
GOBP_SKIN_DEVELOPMENT (GO:0043588)	9	0.467803	1.66955	0.0304183	0.152355

## Sheet: UDaP_Combo
Table S4. E) Table indicating cell signatures differentially enriched between UDaP_Combo and Normal, sorted by Normalized Enrichment Score (NES). Green cells indicate potential events of transdifferentiation and transcommitment leading to cell signatures that represent adjacent tissues, while grey cells indicate events associated with the resident tissue. Lavendar cells indicate potential events …
NAME	SIZE	ES	NES	NOM p-val	FDR q-val
GAO_LARGE_INTESTINE_ADULT_CF_GOBLET_CELL_SUBTYPE_1	23	-0.723539	-2.02656	0	0.161836	Cellular Signatures	Normal Enriched	Enriched Degree of Differentiation (with lung cell signatures) = 134 ÷ 27 = 4.962 Enriched Degree of Differentiation (without lung cell signatures) = 73 ÷ 16 = 4.562	Average Enriched Degree of Differentiation (with lung cell signatures) = [4.962 + LEA-GO_BP (150 ÷ 33)] ÷ 2 = 4.611 Average Enriched Degree of Differentiation (without lung cell signatures) = [4.562 + LEA-GO_BP (150 ÷ 33)] ÷ 2 = 4.553
TRAVAGLINI_LUNG_SIGNALING_ALVEOLAR_EPITHELIAL_TYPE_2_CELL	69	-0.593861	-2.00862	0	0.0999584
BUSSLINGER_GASTRIC_PREZYMOGENIC_CELLS	60	-0.704482	-1.99203	0.00427351	0.088631
DESCARTES_MAIN_FETAL_GOBLET_CELLS	53	-0.729687	-1.91899	0	0.163437
MURARO_PANCREAS_EPSILON_CELL	44	-0.612745	-1.91789	0.00255102	0.132847
VANGURP_PANCREATIC_GAMMA_CELL	43	-0.59851	-1.78739	0.00542005	0.231128
TRAVAGLINI_LUNG_SEROUS_CELL	93	-0.544543	-1.7864	0.0180412	0.213434
BUSSLINGER_GASTRIC_NECK_CELLS	36	-0.69634	-1.78375	0.0136054	0.202406
DESCARTES_FETAL_STOMACH_PDE1C_ACSM3_POSITIVE_CELLS	22	-0.57525	-1.77907	0.00963855	0.195103
HE_LIM_SUN_FETAL_LUNG_C1_MID_AIRWAY_PROGENITOR_CELL	16	-0.665281	-1.77109	0.0161725	0.195131
GAO_SMALL_INTESTINE_24W_C6_GOBLET_CELLS	46	-0.526047	-1.76971	0.005291	0.185206
DESCARTES_FETAL_PANCREAS_ACINAR_CELLS	80	-0.582899	-1.76776	0.0200501	0.17594
BUSSLINGER_GASTRIC_OXYNTIC_ENTEROCHROMAFFIN_LIKE_CELLS	84	-0.56331	-1.75915	0.0140187	0.178156
DESCARTES_FETAL_EYE_PDE11A_FAM19A2_POSITIVE_CELLS	27	-0.59963	-1.74437	0.0147059	0.192547
DESCARTES_FETAL_HEART_ELF3_AGBL2_POSITIVE_CELLS	43	-0.512733	-1.74168	0.00787402	0.188461
DESCARTES_FETAL_STOMACH_GOBLET_CELLS	16	-0.725886	-1.73561	0.02407	0.187701
HAY_BONE_MARROW_CD34_POS_ERP_EARLY	11	-0.695173	-1.73267	0.0111359	0.182859
DESCARTES_FETAL_STOMACH_PARIETAL_AND_CHIEF_CELLS	41	-0.805948	-1.73101	0.0321199	0.176903
BUSSLINGER_GASTRIC_D_CELLS	28	-0.647916	-1.73084	0.0119904	0.16993
HAY_BONE_MARROW_CD34_POS_EO_B_MAST	17	-0.67285	-1.72168	0.00954654	0.175681
DESCARTES_FETAL_SPLEEN_VASCULAR_ENDOTHELIAL_CELLS	58	-0.482564	-1.71281	0.0195599	0.1804
DURANTE_ADULT_OLFACTORY_NEUROEPITHELIUM_BOWMANS_GLAND	32	-0.60455	-1.71221	0.0289474	0.174563
HE_LIM_SUN_FETAL_LUNG_C1_LATE_TIP_CELL	31	-0.493451	-1.69737	0	0.188278
BUSSLINGER_GASTRIC_CHIEF_CELLS	55	-0.685908	-1.69493	0.0548246	0.184559
DESCARTES_FETAL_EYE_RETINAL_PIGMENT_CELLS	74	-0.459119	-1.69489	0.00542005	0.178407
DESCARTES_MAIN_FETAL_URETERIC_BUD_CELLS	38	-0.468517	-1.68686	0.00530504	0.183103
BUSSLINGER_DUODENAL_GOBLET_CELLS	16	-0.793012	-1.66685	0.00956938	0.203222
HE_LIM_SUN_FETAL_LUNG_C1_LATE_AIRWAY_PROGENITOR_CELL	25	-0.550489	-1.65726	0.0291777	0.210343
GAO_LARGE_INTESTINE_24W_C8_GOBLET_CELL	41	-0.628924	-1.65616	0.0367816	0.206011
DESCARTES_FETAL_LUNG_BRONCHIOLAR_AND_ALVEOLAR_EPITHELIAL_CELLS	62	-0.423449	-1.65382	0.00882353	0.203209
BUSSLINGER_GASTRIC_G_CELLS	98	-0.427786	-1.65291	0.0105541	0.199017
HE_LIM_SUN_FETAL_LUNG_C7_FGFBP2_POS_NEURAL_PROGENITOR_CELL	51	-0.462554	-1.64639	0.0162602	0.202925
DESCARTES_MAIN_FETAL_NEUROENDOCRINE_CELLS	42	-0.502495	-1.63545	0.0351288	0.211843
DESCARTES_MAIN_FETAL_ACINAR_CELLS	55	-0.521796	-1.61923	0.0421836	0.229705
BUSSLINGER_DUODENAL_BCHE_CELLS	42	-0.522717	-1.61866	0.0440098	0.224459
BUSSLINGER_GASTRIC_METALLOTHIONEIN_CELLS	100	-0.541519	-1.61622	0.0817757	0.222419
DESCARTES_MAIN_FETAL_ISLET_ENDOCRINE_CELLS	59	-0.426489	-1.61325	0.0375335	0.221934
VANGURP_PANCREATIC_DELTA_CELL	74	-0.419289	-1.61195	0.0030581	0.218533
GAO_SMALL_INTESTINE_24W_C4_ENTEROCYTE_PROGENITOR_SUBTYPE_2	94	-0.46321	-1.60231	0.0291262	0.225338
HU_FETAL_RETINA_BIPOLAR	81	-0.457664	-1.60047	0.0246914	0.222073
HE_LIM_SUN_FETAL_LUNG_C1_MUC5AC_POS_ASCL1_POS_PROGENITOR_CELL	52	-0.416103	-1.58783	0.0201149	0.235473
ZHONG_PFC_C8_ORG_PROLIFERATING	62	0.797173	2.08668	0	0.0103592	Cellular Signatures	Stage I Enriched
HE_LIM_SUN_FETAL_LUNG_C2_PROMYELOCYTE_LIKE_CELL	48	0.673871	2.07692	0.00189394	0.00537307
ZHONG_PFC_C3_UNKNOWN_INP	36	0.830537	2.07524	0	0.00358205
BUSSLINGER_ESOPHAGEAL_EARLY_SUPRABASAL_CELLS	79	0.771506	2.07359	0	0.00268654
ZHONG_PFC_C2_UNKNOWN_NPC	75	0.829942	2.03364	0	0.0042784
HE_LIM_SUN_FETAL_LUNG_C0_EARLY_FIBROBLAST	81	0.741147	1.96967	0.00576923	0.00955021
ZHENG_CORD_BLOOD_C9_GRANULOCYTE_MACROPHAGE_PROGENITOR	100	0.567615	1.86655	0.00557621	0.0327706
BUSSLINGER_ESOPHAGEAL_PROLIFERATING_BASAL_CELLS	70	0.676322	1.84206	0.0136187	0.0376724

## Sheet: UDaP_No_Combo
Table S4. F) Table indicating cell signatures differentially enriched between UDaP_No_Combo and Normal, sorted by Normalized Enrichment Score (NES). Green cells indicate potential events of transdifferentiation and transcommitment leading to cell signatures that represent adjacent tissues, while grey cells indicate events associated with the resident tissue. Lavendar cells indicate potential even…
NAME	SIZE	ES	NES	NOM p-val	FDR q-val
GAO_LARGE_INTESTINE_ADULT_CF_GOBLET_CELL_SUBTYPE_1	23	-0.723539	-2.02656	0	0.161836	Cellular Signatures	Normal Enriched	Enriched Degree of Differentiation (with lung cell signatures) = 24 ÷ 7 = 3.428 Enriched Degree of Differentiation (without lung cell signatures) = 0 ÷ 2 = 0	Average Enriched Degree of Differentiation (with lung cell signatures) = [3.428 + LEA-GO_BP (5 ÷ 4)] ÷ 2 = 2.964 Average Enriched Degree of Differentiation (without lung cell signatures) = [LEA-GO_BP (5 ÷ 4)] ÷ 1 = 1.125
TRAVAGLINI_LUNG_SIGNALING_ALVEOLAR_EPITHELIAL_TYPE_2_CELL	69	-0.593861	-2.00862	0	0.0999584
BUSSLINGER_GASTRIC_PREZYMOGENIC_CELLS	60	-0.704482	-1.99203	0.00427351	0.088631
HE_LIM_SUN_FETAL_LUNG_C0_EARLY_FIBROBLAST	81	0.779677	2.29595	0	0	Cellular Signatures	Stage I Enriched
ZHONG_PFC_C3_UNKNOWN_INP	36	0.901914	2.26786	0	0
HE_LIM_SUN_FETAL_LUNG_C2_PROMYELOCYTE_LIKE_CELL	48	0.732308	2.2673	0	0
ZHONG_PFC_C8_ORG_PROLIFERATING	62	0.824416	2.25139	0	0
ZHONG_PFC_C2_UNKNOWN_NPC	75	0.859683	2.20798	0	0.000927
BUSSLINGER_ESOPHAGEAL_EARLY_SUPRABASAL_CELLS	79	0.648063	1.94171	0.0121212	0.032194
ZHENG_CORD_BLOOD_C9_GRANULOCYTE_MACROPHAGE_PROGENITOR	100	0.54561	1.86891	0.0142566	0.0601756
DURANTE_ADULT_OLFACTORY_NEUROEPITHELIUM_NK_CELLS	84	0.675563	1.82715	0.0272232	0.0814451
HE_LIM_SUN_FETAL_LUNG_C4_ACTIVATED_NK_CELL	48	0.552223	1.79732	0.0110497	0.0969296
TRAVAGLINI_LUNG_NATURAL_KILLER_T_CELL	34	0.681143	1.78612	0.025	0.0969942
DESCARTES_FETAL_EYE_RETINAL_PROGENITORS_AND_MULLER_GLIA	16	0.708484	1.76237	0.0085034	0.111348

## Sheet: Barrett's (GSE13898)
Table S4. G) Table indicating cell signatures and biological processes differentially enriched between BE and Normal, sorted by Normalized Enrichment Score (NES). Green cells (with associated GSEA Ids in bracket) indicate potential events of transdifferentiation and transcommitment leading to cell signatures that represent adjacent tissues, while grey cells indicate events associated with the res…
NAME	SIZE	ES	NES	NOM p-val	FDR q-val
GAUTAM_EYE_CORNEA_ELF3_HIGH_EPITHELIAL_CELLS	121	-0.563409	-2.14304	0	0.00170062	Cell Signatures	Normal Enriched	Enriched Degree of Differentiation = 377 ÷ 37 = 10.189	Cellular Reprogramming Potential (Adult CellSign ÷ Fetal CellSign) = 23 ÷ 18 = 1.277
DESCARTES_FETAL_LUNG_SQUAMOUS_EPITHELIAL_CELLS	162	-0.742533	-2.00189	0	0.0265244
GAO_ESOPHAGUS_25W_C2_KRT6BPOS_SECRETORY_PROGENITOR_CELLS	60	-0.609126	-1.99909	0	0.0185398
HE_LIM_SUN_FETAL_LUNG_C1_MID_BASAL_CELL	123	-0.480998	-1.95274	0	0.0265719
HE_LIM_SUN_FETAL_LUNG_C1_SQUAMOUS_CELL	211	-0.675378	-1.95244	0	0.0214401
HE_LIM_SUN_FETAL_LUNG_C1_PROXIMAL_BASAL_CELL	161	-0.499784	-1.93462	0	0.0228498
DESCARTES_FETAL_INTESTINE_MESOTHELIAL_CELLS	56	-0.54111	-1.9306	0.00197239	0.0209035
BUSSLINGER_ESOPHAGEAL_LATE_SUPRABASAL_CELLS	119	-0.805645	-1.91434	0	0.0229164
DESCARTES_MAIN_FETAL_SQUAMOUS_EPITHELIAL_CELLS	87	-0.817966	-1.89352	0	0.0271211
HE_LIM_SUN_FETAL_LUNG_C1_PROXIMAL_SECRETORY_3_CELL	190	-0.443486	-1.891	0	0.0251899
DESCARTES_FETAL_STOMACH_SQUAMOUS_EPITHELIAL_CELLS	48	-0.862068	-1.86073	0	0.0347865
GAUTAM_EYE_CORNEA_CONJUNCTIVAL_CELLS	87	-0.515474	-1.85257	0.00404858	0.0351055
DESCARTES_MAIN_FETAL_SATB2_LRRC7_POSITIVE_CELLS	87	-0.415455	-1.71987	0	0.140016
TRAVAGLINI_LUNG_BASAL_CELL	155	-0.474661	-1.6767	0.00998004	0.193047
HE_LIM_SUN_FETAL_LUNG_C1_LATE_BASAL_CELL	89	-0.446667	-1.66269	0.00970874	0.202678
DESCARTES_MAIN_FETAL_URETERIC_BUD_CELLS	25	-0.531635	-1.65371	0.0121212	0.205175
DESCARTES_FETAL_EYE_CORNEAL_AND_CONJUNCTIVAL_EPITHELIAL_CELLS	192	-0.39168	-1.65174	0.0119522	0.196161
HAY_BONE_MARROW_IMMATURE_NEUTROPHIL	163	-0.377366	-1.64688	0.00560748	0.193445
DURANTE_ADULT_OLFACTORY_NEUROEPITHELIUM_RESPIRATORY_HORIZONTAL_BASAL_CELLS	24	-0.591632	-1.63598	0.0183299	0.20102
HE_LIM_SUN_FETAL_LUNG_C1_PROXIMAL_SECRETORY_PROGENITORS_CELL	110	-0.378393	-1.63353	0.0017331	0.194501
DURANTE_ADULT_OLFACTORY_NEUROEPITHELIUM_RESPIRATORY_COLUMNAR_CELLS	21	-0.611142	-1.61212	0.0291667	0.220224
DESCARTES_FETAL_ADRENAL_CSH1_CSH2_POSITIVE_CELLS	142	-0.36212	-1.60137	0	0.229332
DESCARTES_MAIN_FETAL_HORIZONTAL_CELLS	30	-0.482791	-1.60105	0.0120968	0.219823
DURANTE_ADULT_OLFACTORY_NEUROEPITHELIUM_OLFACTORY_HORIZONTAL_BASAL_CELLS	17	-0.605193	-1.59399	0.0482897	0.222984
DESCARTES_FETAL_HEART_ENDOCARDIAL_CELLS	26	-0.465875	-1.59098	0.0207939	0.219389
LAKE_ADULT_KIDNEY_C29_UNKNOWN_NOVEL_PT_CFH_POS_SUBPOPULATION_S2	75	-0.395289	-1.58639	0.0208333	0.21842
DESCARTES_FETAL_PLACENTA_SYNCYTIOTROPHOBLASTS_AND_VILLOUS_CYTOTROPHOBLASTS	53	-0.445522	-1.57896	0.019802	0.222149
DESCARTES_FETAL_KIDNEY_URETERIC_BUD_CELLS	217	-0.372434	-1.5676	0.0094162	0.233834
FAN_OVARY_CL11_MURAL_GRANULOSA_CELL	364	-0.320333	-1.56736	0.00548446	0.226136
GAUTAM_EYE_CORNEA_TGFBI_HIGH_EPITHELIAL_CELLS	89	-0.422798	-1.56456	0.0177165	0.223035
ZHONG_PFC_C9_ORG_OTHER	72	-0.387918	-1.56222	0.0151229	0.219378
TRAVAGLINI_LUNG_DIFFERENTIATING_BASAL_CELL	130	-0.382082	-1.55706	0.0333988	0.219939
HE_LIM_SUN_FETAL_LUNG_C1_CLUB_CELL	52	-0.38805	-1.55118	0.0105079	0.222836
HE_LIM_SUN_FETAL_LUNG_C3_MID_CAP_CELL	44	-0.437488	-1.54354	0.0391061	0.227803
HE_LIM_SUN_FETAL_LUNG_C1_PROXIMAL_SECRETORY_2_CELL	256	-0.34139	-1.5315	0.00727273	0.240345
BUSSLINGER_GASTRIC_ISTHMUS_CELLS	386	0.53808	2.07129	0	0.08657	Cell Signatures	Barrett's Oesophagus Enriched
DURANTE_ADULT_OLFACTORY_NEUROEPITHELIUM_OLFACTORY_MICROVILLAR_CELLS	43	0.575594	2.01714	0	0.0830606
DESCARTES_MAIN_FETAL_MUC13_DMBT1_POSITIVE_CELLS	54	0.754288	1.98774	0	0.0754063
AIZARANI_LIVER_C24_EPCAM_POS_BILE_DUCT_CELLS_3	161	0.512984	1.98525	0	0.0573747
BUSSLINGER_GASTRIC_METALLOTHIONEIN_CELLS	83	0.648617	1.96482	0	0.0617532
DURANTE_ADULT_OLFACTORY_NEUROEPITHELIUM_SUSTENTACULAR_CELLS	43	0.61673	1.94816	0	0.0631347
AIZARANI_LIVER_C7_EPCAM_POS_BILE_DUCT_CELLS_2	184	0.447898	1.90488	0	0.0849838
MENON_FETAL_KIDNEY_5_PROXIMAL_TUBULE_CELLS	93	0.523024	1.89261	0	0.0839635
MENON_FETAL_KIDNEY_6_COLLECTING_DUCT_CELLS	77	0.468983	1.88682	0	0.0787489
HE_LIM_SUN_FETAL_LUNG_C3_GRIA2_POS_ARTERIAL_ENDO_CELL	100	0.49571	1.87142	0	0.0830147
AIZARANI_LIVER_C4_EPCAM_POS_BILE_DUCT_CELLS_1	164	0.473769	1.87013	0	0.0764888
BUSSLINGER_DUODENAL_TUFT_CELLS	68	0.471328	1.85805	0	0.0796859
TRAVAGLINI_LUNG_SEROUS_CELL	79	0.500816	1.84923	0	0.0820065
BUSSLINGER_DUODENAL_LATE_IMMATURE_ENTEROCYTES	152	0.696021	1.84507	0.0153846	0.0796702
DESCARTES_FETAL_CEREBRUM_OLIGODENDROCYTES	46	0.506962	1.8439	0	0.0753056
BUSSLINGER_GASTRIC_MATURE_PIT_CELLS	181	0.634138	1.8436	0.010395	0.0709003
BUSSLINGER_GASTRIC_IMMATURE_PIT_CELLS	135	0.62342	1.83767	0.00619835	0.0704957
DESCARTES_FETAL_INTESTINE_INTESTINAL_EPITHELIAL_CELLS	203	0.618961	1.81379	0.0113122	0.0853279
DESCARTES_FETAL_LIVER_HEPATOBLASTS	375	0.442986	1.81054	0	0.0835514
HU_FETAL_RETINA_RPE	234	0.402528	1.78308	0.00233645	0.102056
DESCARTES_FETAL_SPLEEN_AFP_ALB_POSITIVE_CELLS	158	0.446115	1.78078	0	0.0996212
HAY_BONE_MARROW_PLASMA_CELL	84	0.500398	1.77308	0.00223214	0.101319
GAO_LARGE_INTESTINE_24W_C8_GOBLET_CELL	32	0.691192	1.77076	0.00657895	0.0988504
GAO_LARGE_INTESTINE_24W_C5_LGR5POS_STEM_CELL	48	0.534079	1.76721	0.00697674	0.0977104
BUSSLINGER_GASTRIC_NECK_CELLS	34	0.714999	1.75197	0.00226757	0.108533
BUSSLINGER_DUODENAL_EARLY_IMMATURE_ENTEROCYTES	98	0.630713	1.75087	0.0263736	0.105225
AIZARANI_LIVER_C8_RESIDENT_B_CELLS_1	27	0.650719	1.74043	0.0111857	0.111767
GAO_LARGE_INTESTINE_24W_C10_ENTEROCYTE	42	0.63681	1.7355	0.015873	0.112246
DESCARTES_MAIN_FETAL_ENS_NEURONS	23	0.563946	1.73325	0.00649351	0.110851
DESCARTES_FETAL_PLACENTA_AFP_ALB_POSITIVE_CELLS	143	0.459902	1.73267	0.00496278	0.107748
CUI_DEVELOPING_HEART_TRABECULAR_ATRIAL_CARDIOMYOCYTE	160	0.4259	1.72839	0	0.108351
VANGURP_PANCREATIC_ALPHA_CELL	34	0.58631	1.72732	0.004662	0.105978
FAN_OVARY_CL16_LYMPHATIC_ENDOTHELIAL_CELL	196	0.396615	1.72375	0.00228833	0.105926
DESCARTES_MAIN_FETAL_INTESTINAL_EPITHELIAL_CELLS	70	0.611295	1.7212	0.0138889	0.105219
TRAVAGLINI_LUNG_GOBLET_CELL	128	0.444847	1.72054	0.00845666	0.102842
BUSSLINGER_GASTRIC_G_CELLS	87	0.477734	1.71188	0.0046729	0.107482
DESCARTES_FETAL_STOMACH_MUC13_DMBT1_POSITIVE_CELLS	74	0.776208	1.709	0.0114943	0.107561
HE_LIM_SUN_FETAL_LUNG_C3_LYMPHATIC_ENDOTHELIAL_CELL	335	0.382242	1.70818	0	0.105634
DESCARTES_MAIN_FETAL_GOBLET_CELLS	38	0.700703	1.70748	0.0111359	0.103852
HE_LIM_SUN_FETAL_LUNG_C3_INTERMEDIATE_LYMPHATIC_ENDO_CELL	348	0.362638	1.70645	0.00231481	0.102165
HE_LIM_SUN_FETAL_LUNG_C7_MID_SCHWANN_CELL	240	0.393391	1.70352	0.00228833	0.102441
HAY_BONE_MARROW_CD34_POS_MKP	52	0.438831	1.69738	0.00454545	0.106057
HE_LIM_SUN_FETAL_LUNG_C3_ARTERIAL_ENDOTHELIAL_CELL	248	0.400979	1.69505	0	0.105378
MENON_FETAL_KIDNEY_2_NEPHRON_PROGENITOR_CELLS	35	0.470714	1.68686	0.021692	0.11128
DESCARTES_FETAL_EYE_RETINAL_PIGMENT_CELLS	63	0.453664	1.68631	0.00225225	0.109305
DESCARTES_FETAL_HEART_ELF3_AGBL2_POSITIVE_CELLS	30	0.525995	1.68563	0.0151844	0.107534
TRAVAGLINI_LUNG_CLUB_CELL	93	0.439862	1.67915	0.0215517	0.111377
ZHENG_CORD_BLOOD_C1_PUTATIVE_MEGAKARYOCYTE_PROGENITOR	82	0.450534	1.6777	0.0115741	0.110279
BUSSLINGER_DUODENAL_MATURE_ENTEROCYTES	219	0.574779	1.67655	0.0446429	0.109057
BUSSLINGER_DUODENAL_BCHE_CELLS	36	0.647902	1.67496	0.0131579	0.108844
DESCARTES_FETAL_THYMUS_VASCULAR_ENDOTHELIAL_CELLS	103	0.509802	1.67233	0.0169133	0.108881
GAO_SMALL_INTESTINE_24W_C4_ENTEROCYTE_PROGENITOR_SUBTYPE_2	77	0.554644	1.66336	0.0318907	0.114879
VANGURP_PANCREATIC_GAMMA_CELL	39	0.52021	1.65712	0.0138249	0.118991
DESCARTES_FETAL_LIVER_VASCULAR_ENDOTHELIAL_CELLS	100	0.426237	1.65579	0.0111607	0.118209
TRAVAGLINI_LUNG_PLASMACYTOID_DENDRITIC_CELL	91	0.397964	1.65385	0	0.118085
MENON_FETAL_KIDNEY_8_CONNECTING_TUBULE_CELLS	208	0.414903	1.65314	0.0131579	0.116782
CUI_DEVELOPING_HEART_C6_EPICARDIAL_CELL	165	0.373594	1.65197	0	0.115882
GAO_SMALL_INTESTINE_24W_C3_ENTEROCYTE_PROGENITOR_SUBTYPE_1	37	0.530338	1.64788	0.0339367	0.117695
AIZARANI_LIVER_C22_RESIDENT_B_CELLS_2	24	0.668965	1.64656	0.0276498	0.116831
DESCARTES_FETAL_STOMACH_GOBLET_CELLS	16	0.691144	1.64102	0.0219512	0.119898
AIZARANI_LIVER_C13_LSECS_2	236	0.419151	1.64046	0.0133038	0.118411
BUSSLINGER_GASTRIC_REG3A_POSITIVE_CELLS	39	0.60002	1.63639	0.0238612	0.120261
BUSSLINGER_GASTRIC_PREZYMOGENIC_CELLS	50	0.584766	1.63356	0.0444444	0.121215
DESCARTES_MAIN_FETAL_RETINAL_PIGMENT_CELLS	119	0.35691	1.62403	0	0.129017
BUSSLINGER_GASTRIC_D_CELLS	25	0.576422	1.62153	0.0138249	0.129586
DESCARTES_FETAL_LUNG_NEUROENDOCRINE_CELLS	71	0.491944	1.6183	0.0114416	0.130955
MURARO_PANCREAS_ALPHA_CELL	472	0.351828	1.61721	0	0.129983
HE_LIM_SUN_FETAL_LUNG_C0_AIRWAY_FIBROBLAST	23	0.51261	1.61593	0.0244444	0.129359
FAN_EMBRYONIC_CTX_BRAIN_ENDOTHELIAL_1	363	0.37189	1.61194	0.00883002	0.131716
FAN_EMBRYONIC_CTX_BIG_GROUPS_BRAIN_ENDOTHELIAL	296	0.436752	1.60916	0.0462555	0.132492
DESCARTES_FETAL_STOMACH_STROMAL_CELLS	44	0.684414	1.60725	0.0484211	0.132515
LAKE_ADULT_KIDNEY_C18_COLLECTING_DUCT_PRINCIPAL_CELLS_MEDULLA	276	0.34908	1.60438	0.0215517	0.13377
LAKE_ADULT_KIDNEY_C24_ENDOTHELIAL_CELLS_AEA_AND_DVR	133	0.388584	1.59045	0.0128755	0.14667
AIZARANI_LIVER_C14_HEPATOCYTES_2	192	0.406085	1.58874	0.0120773	0.146404
GAUTAM_EYE_CHOROID_SCLERA_FIBROBLASTS	171	0.335883	1.58703	0.00470588	0.146328
RUBENSTEIN_SKELETAL_MUSCLE_PERICYTES	121	0.445885	1.58583	0.0686071	0.14562
TRAVAGLINI_LUNG_ALVEOLAR_EPITHELIAL_TYPE_1_CELL	333	0.313815	1.58176	0	0.148115
MENON_FETAL_KIDNEY_9_ENDOTHELIAL_CELLS	84	0.501412	1.581	0.0545851	0.146912
LAKE_ADULT_KIDNEY_C1_EPITHELIAL_CELLS_UNASSIGNED	27	0.460081	1.57304	0.0137931	0.153956
DESCARTES_FETAL_INTESTINE_CHROMAFFIN_CELLS	85	0.468024	1.57242	0.0334076	0.152807
HU_FETAL_RETINA_FIBROBLAST	314	0.41175	1.57086	0.0474138	0.152269
DESCARTES_MAIN_FETAL_DUCTAL_CELLS	45	0.415474	1.56723	0.0224215	0.153821
AIZARANI_LIVER_C11_HEPATOCYTES_1	258	0.376021	1.56617	0.0145985	0.153068
ZHENG_CORD_BLOOD_C2_PUTATIVE_BASOPHIL_EOSINOPHIL_MAST_CELL_PROGENITOR	80	0.426472	1.5636	0.0134228	0.153855
HE_LIM_SUN_FETAL_LUNG_C2_PDC_CELL	109	0.357156	1.56353	0.00234192	0.152074
CUI_DEVELOPING_HEART_ENDOCARDIAL_CELL	45	0.48103	1.55961	0.0688073	0.154569
BUSSLINGER_GASTRIC_OXYNTIC_ENTEROCHROMAFFIN_LIKE_CELLS	72	0.509846	1.55729	0.0446009	0.15494
BUSSLINGER_DUODENAL_EC_CELLS	25	0.6242	1.54828	0.0408654	0.162857
HE_LIM_SUN_FETAL_LUNG_C1_PROXIMAL_SECRETORY_1_CELL	93	0.380791	1.54543	0.0245536	0.163994
TRAVAGLINI_LUNG_PERICYTE_CELL	100	0.45108	1.5453	0.0795699	0.162242
BUSSLINGER_GASTRIC_CHIEF_CELLS	49	0.563844	1.54461	0.0633803	0.161353
AIZARANI_LIVER_C33_STELLATE_CELLS_2	108	0.483852	1.54398	0.0722101	0.160359
CUI_DEVELOPING_HEART_VASCULAR_ENDOTHELIAL_CELL	163	0.382544	1.54191	0.0134831	0.160766
HE_LIM_SUN_FETAL_LUNG_C0_MESENCHYMAL_1_CELL	239	0.346702	1.54112	0.00700935	0.160137
MURARO_PANCREAS_EPSILON_CELL	38	0.462863	1.54034	0.0395349	0.159193
HE_LIM_SUN_FETAL_LUNG_C4_ILCP_CELL	155	0.34414	1.53764	0.00233645	0.160553
AIZARANI_LIVER_C39_EPCAM_POS_BILE_DUCT_CELLS_4	160	0.34312	1.53439	0.0113895	0.162664
HE_LIM_SUN_FETAL_LUNG_C3_OMD_POS_ENDOTHELIAL_CELL	302	0.350775	1.53068	0.0161663	0.164765
DESCARTES_MAIN_FETAL_BRONCHIOLAR_AND_ALVEOLAR_EPITHELIAL_CELLS	29	0.45274	1.52577	0.0417582	0.168742
TRAVAGLINI_LUNG_BASOPHIL_MAST_1_CELL	225	0.328841	1.5215	0.00236967	0.171862
HE_LIM_SUN_FETAL_LUNG_C2_APOE_POS_M2_MACROPHAGE_CELL	384	0.330533	1.52022	0.00917431	0.171613
CUI_DEVELOPING_HEART_C3_FIBROBLAST_LIKE_CELL	101	0.550591	1.51881	0.105603	0.171326
DESCARTES_MAIN_FETAL_METANEPHRIC_CELLS	26	0.457635	1.51805	0.0280374	0.170453
RUBENSTEIN_SKELETAL_MUSCLE_FAP_CELLS	153	0.438623	1.51742	0.075594	0.169638
DESCARTES_FETAL_PLACENTA_PAEP_MECOM_POSITIVE_CELLS	129	0.338684	1.5151	0.00231481	0.170431
TRAVAGLINI_LUNG_SIGNALING_ALVEOLAR_EPITHELIAL_TYPE_2_CELL	61	0.366725	1.51501	0.0321199	0.168897
TRAVAGLINI_LUNG_NONCLASSICAL_MONOCYTE_CELL	156	0.343261	1.51322	0.0415755	0.169191
TRAVAGLINI_LUNG_ARTERY_CELL	115	0.39388	1.51312	0.0416667	0.167673
FAN_OVARY_CL7_ANGEIOGENIC_ENDOTHELIAL_CELL	208	0.351167	1.50964	0.0315315	0.170157
AIZARANI_LIVER_C38_RESIDENT_B_CELLS_3	16	0.60506	1.50821	0.0695067	0.170137
GAUTAM_EYE_IRIS_CILIARY_BODY_PUTATIVE_STEM_CELLS	239	0.32698	1.50727	0.0113636	0.16959
MENON_FETAL_KIDNEY_3_STROMAL_CELLS	66	0.495209	1.50683	0.0989247	0.168531
GAO_LARGE_INTESTINE_24W_C6_SECRETORY_PROGENITOR	16	0.538435	1.5065	0.0631579	0.167334
TRAVAGLINI_LUNG_MUCOUS_CELL	111	0.395444	1.5041	0.0264423	0.168417
BUSSLINGER_GASTRIC_PPP1R1B_POSITIVE_CELLS	103	0.433027	1.50398	0.116034	0.167061
HE_LIM_SUN_FETAL_LUNG_C0_ASPN_POS_CHONDROCYTE	93	0.417624	1.50133	0.0541761	0.168079
DESCARTES_FETAL_LUNG_MEGAKARYOCYTES	126	0.370486	1.50056	0.015625	0.167499
HE_LIM_SUN_FETAL_LUNG_C2_DC1_CELL	270	0.295203	1.49961	0.00250627	0.166933
DESCARTES_FETAL_LUNG_BRONCHIOLAR_AND_ALVEOLAR_EPITHELIAL_CELLS	44	0.420405	1.49717	0.0418502	0.168059
MANNO_MIDBRAIN_NEUROTYPES_HRGL3	478	0.306924	1.49356	0.00683371	0.17049
DESCARTES_FETAL_LIVER_STELLATE_CELLS	119	0.431941	1.49321	0.0530973	0.169474
LAKE_ADULT_KIDNEY_C16_COLLECTING_SYSTEM_PRINCIPAL_CELLS_CORTEX	120	0.357233	1.49253	0.0424107	0.168886
DESCARTES_MAIN_FETAL_IGFBP1_DKK1_POSITIVE_CELLS	141	0.342825	1.49226	0.013544	0.167769
DESCARTES_FETAL_EYE_PDE11A_FAM19A2_POSITIVE_CELLS	22	0.495516	1.48479	0.0569476	0.174614
GAO_SMALL_INTESTINE_24W_C6_GOBLET_CELLS	33	0.468192	1.48461	0.0821918	0.173505
FAN_EMBRYONIC_CTX_BRAIN_ENDOTHELIAL_2	258	0.394879	1.47916	0.119565	0.177921
HAY_BONE_MARROW_MONOCYTE	182	0.329288	1.47726	0.022831	0.17848
DESCARTES_FETAL_PANCREAS_DUCTAL_CELLS	97	0.353484	1.4701	0.0237467	0.185215
DESCARTES_FETAL_SPLEEN_MEGAKARYOCYTES	85	0.375049	1.46759	0.0316742	0.186804
DESCARTES_MAIN_FETAL_ACINAR_CELLS	48	0.395992	1.46433	0.0255814	0.188934
HE_LIM_SUN_FETAL_LUNG_C1_GHRL_POS_NE_PRECURSOR_CELL	355	0.330263	1.45991	0.0283688	0.192568
AIZARANI_LIVER_C31_KUPFFER_CELLS_5	102	0.336505	1.45401	0.0364465	0.197773
MENON_FETAL_KIDNEY_4_PODOCYTES	175	0.322251	1.45289	0.0112867	0.197661
DESCARTES_FETAL_CEREBELLUM_VASCULAR_ENDOTHELIAL_CELLS	480	0.342218	1.45283	0.0663616	0.196253
LAKE_ADULT_KIDNEY_C25_ENDOTHELIAL_CELLS_UNASSIGNED	34	0.441369	1.45225	0.0579399	0.195588
FAN_OVARY_CL6_PUTATIVE_EARLY_ATRETIC_FOLLICLE_THECAL_CELL_2	254	0.359076	1.45114	0.0928726	0.195396
LAKE_ADULT_KIDNEY_C5_PROXIMAL_TUBULE_EPITHELIAL_CELLS_STRESS_INFLAM	349	0.311836	1.44917	0.0292793	0.196113
HE_LIM_SUN_FETAL_LUNG_C2_SPP1_POS_MACROPHAGE_CELL	42	0.432709	1.44645	0.0687361	0.197669
FAN_OVARY_CL5_HEALTHY_SELECTABLE_FOLLICLE_THECAL_CELL	269	0.333096	1.44294	0.0755556	0.20007
BUSSLINGER_GASTRIC_X_CELLS	163	0.352656	1.44183	0.0310263	0.199937
FAN_EMBRYONIC_CTX_ASTROCYTE_1	65	0.365259	1.43552	0.0176991	0.205484
LAKE_ADULT_KIDNEY_C27_VASCULAR_SMOOTH_MUSCLE_CELLS_AND_PERICYTES	135	0.340355	1.43532	0.0488889	0.204182
GAUTAM_EYE_CORNEA_FIBROBLASTS	141	0.381637	1.43212	0.0786026	0.206495
DESCARTES_MAIN_FETAL_HEPATOBLASTS	90	0.34625	1.42822	0.0675676	0.209946
HE_LIM_SUN_FETAL_LUNG_C0_MYL4_POS_SMC_CELL	108	0.372888	1.42772	0.0656109	0.209029
FAN_EMBRYONIC_CTX_NSC_1	15	0.552455	1.42595	0.0958606	0.209466
HE_LIM_SUN_FETAL_LUNG_C0_EARLY_MESOTHELIAL_CELL	489	0.284969	1.42279	0.00934579	0.211773
AIZARANI_LIVER_C9_LSECS_1	258	0.318964	1.42259	0.0692841	0.210607
HE_LIM_SUN_FETAL_LUNG_C4_ILC2_CELL	122	0.324852	1.41776	0.0285036	0.215439
HAY_BONE_MARROW_NK_CELLS	300	0.29203	1.41598	0.025641	0.216122
TRAVAGLINI_LUNG_TREM2_DENDRITIC_CELL	485	0.324317	1.41569	0.0707763	0.214963
HE_LIM_SUN_FETAL_LUNG_C0_MYOFIBROBLAST_2_CELL	84	0.333618	1.41536	0.0374707	0.214052
HE_LIM_SUN_FETAL_LUNG_C1_GHRL_POS_NEUROENDOCRINE_CELL	131	0.375002	1.41422	0.0847059	0.214137
GAUTAM_EYE_IRIS_CILIARY_BODY_COL9A1_HIGH_CILIARY_BODY_CELLS	85	0.334434	1.41312	0.0493562	0.21402
DESCARTES_FETAL_ADRENAL_STROMAL_CELLS	121	0.454987	1.41038	0.138085	0.21583
HE_LIM_SUN_FETAL_LUNG_C1_PULMONARY_NEUROENDOCRINE_CELL	198	0.332631	1.40896	0.0408654	0.21634
DESCARTES_FETAL_PANCREAS_ACINAR_CELLS	64	0.38544	1.40594	0.0634518	0.218699
HE_LIM_SUN_FETAL_LUNG_C1_INTERM_NEUROENDOCRINE_CELL	228	0.340184	1.40583	0.0638298	0.217443
AIZARANI_LIVER_C10_MVECS_1	222	0.374805	1.40525	0.122807	0.216788
DESCARTES_MAIN_FETAL_PARIETAL_AND_CHIEF_CELLS	96	0.427689	1.39904	0.136465	0.223248
TRAVAGLINI_LUNG_VASCULAR_SMOOTH_MUSCLE_CELL	47	0.513989	1.39841	0.156317	0.222569
DESCARTES_MAIN_FETAL_STELLATE_CELLS	44	0.415136	1.39794	0.110865	0.221759
LAKE_ADULT_KIDNEY_C6_PROXIMAL_TUBULE_EPITHELIAL_CELLS_FIBRINOGEN_POS_S3	161	0.291394	1.39688	0.02657	0.221657
HE_LIM_SUN_FETAL_LUNG_C1_PULMONARY_NE_PRECURSOR_CELL	259	0.314608	1.39526	0.0409639	0.222148
HE_LIM_SUN_FETAL_LUNG_C0_PERICYTE	164	0.317742	1.39522	0.0961969	0.220836
AIZARANI_LIVER_C32_MVECS_3	106	0.354021	1.39474	0.0758929	0.220102
DESCARTES_MAIN_FETAL_SCHWANN_CELLS	38	0.413239	1.39401	0.11036	0.219631
DESCARTES_MAIN_FETAL_EXTRAVILLOUS_TROPHOBLASTS	86	0.339039	1.39107	0.0439024	0.221554
MURARO_PANCREAS_DELTA_CELL	215	0.306306	1.39031	0.0250627	0.221204
FAN_EMBRYONIC_CTX_BRAIN_B_CELL	82	0.383053	1.39027	0.0808989	0.219947
HE_LIM_SUN_FETAL_LUNG_C1_MUC5AC_POS_ASCL1_POS_PROGENITOR_CELL	47	0.418558	1.38996	0.0947867	0.21903
DESCARTES_FETAL_CEREBELLUM_OLIGODENDROCYTES	69	0.339004	1.38765	0.0565611	0.220527
AIZARANI_LIVER_C29_MVECS_2	255	0.331116	1.38714	0.0955556	0.219859
MENON_FETAL_KIDNEY_7_LOOPOF_HENLE_CELLS_DISTAL	217	0.360027	1.38533	0.143791	0.220619
DESCARTES_FETAL_STOMACH_NEUROENDOCRINE_CELLS	42	0.470835	1.38454	0.121654	0.220308
HE_LIM_SUN_FETAL_LUNG_C7_LATE_SCHWANN_CELL	82	0.362544	1.38397	0.0675991	0.219642
GAUTAM_EYE_IRIS_CILIARY_BODY_WIF1_HIGH_FIBROBLASTS	107	0.36885	1.38214	0.109409	0.220693
HE_LIM_SUN_FETAL_LUNG_C0_MYOFIBROBLAST_1_CELL	54	0.35217	1.38096	0.0696056	0.221069
DURANTE_ADULT_OLFACTORY_NEUROEPITHELIUM_PERICYTES	62	0.479305	1.38007	0.148649	0.220944
LAKE_ADULT_KIDNEY_C9_THIN_ASCENDING_LIMB	226	0.32347	1.38003	0.113248	0.219739
HE_LIM_SUN_FETAL_LUNG_C0_ACTC_POS_SMC_CELL	493	0.284766	1.37785	0.02657	0.221081
DURANTE_ADULT_OLFACTORY_NEUROEPITHELIUM_VASCULAR_SMOOTH_MUSCLE_CELLS	77	0.485882	1.37773	0.177106	0.220099
DESCARTES_FETAL_KIDNEY_ERYTHROBLASTS	123	0.309533	1.37566	0.0288462	0.221223
BUSSLINGER_DUODENAL_STEM_CELLS	266	0.387513	1.37367	0.152466	0.222359
FAN_EMBRYONIC_CTX_BIG_GROUPS_BRAIN_IMMUNE	119	0.416542	1.37322	0.124722	0.221585
DESCARTES_FETAL_CEREBRUM_VASCULAR_ENDOTHELIAL_CELLS	422	0.328488	1.37276	0.0888383	0.220952
GAO_LARGE_INTESTINE_ADULT_CF_GOBLET_CELL_SUBTYPE_1	18	0.535706	1.37169	0.154008	0.220882
CUI_DEVELOPING_HEART_TRABECULAR_VENTRICULAR_CARDIOMYOCYTE	85	0.318319	1.36873	0.0558036	0.223325
CUI_DEVELOPING_HEART_C4_ENDOTHELIAL_CELL	123	0.385836	1.36295	0.149554	0.229375
MURARO_PANCREAS_PANCREATIC_POLYPEPTIDE_CELL	135	0.318934	1.36102	0.0380952	0.230563
HE_LIM_SUN_FETAL_LUNG_C4_ILC3_CELL	61	0.352307	1.35983	0.102273	0.230761
GAO_ESOPHAGUS_25W_C4_FGFR1HIGH_EPITHELIAL_CELLS	174	0.336395	1.35943	0.0863636	0.230025
GAUTAM_EYE_IRIS_CILIARY_BODY_FIBROBLASTS	89	0.332374	1.35767	0.0862069	0.230985
DESCARTES_FETAL_MUSCLE_MEGAKARYOCYTES	183	0.269094	1.35742	0.0333333	0.230025
GAUTAM_EYE_IRIS_CILIARY_BODY_SMOOTH_MUSCLE_CELLS	223	0.284033	1.35706	0.0720721	0.229254
DESCARTES_MAIN_FETAL_AFP_ALB_POSITIVE_CELLS	88	0.328854	1.3556	0.0508083	0.229855
DESCARTES_FETAL_THYMUS_STROMAL_CELLS	116	0.417774	1.35393	0.160793	0.23065
ZHENG_CORD_BLOOD_C10_MULTILYMPHOID_PROGENITOR	75	0.338306	1.35311	0.0964126	0.23048
TRAVAGLINI_LUNG_CAPILLARY_INTERMEDIATE_1_CELL	129	0.293691	1.35292	0.0722611	0.229503
DESCARTES_MAIN_FETAL_SLC24A4_PEX5L_POSITIVE_CELLS	18	0.478081	1.35083	0.130435	0.230914
MENON_FETAL_KIDNEY_10_IMMUNE_CELLS	60	0.391184	1.35079	0.155136	0.229836
TRAVAGLINI_LUNG_ADVENTITIAL_FIBROBLAST_CELL	249	0.339958	1.34949	0.109589	0.230211
GAO_ESOPHAGUS_25W_C1_CILIATED_EPITHELIAL_CELLS	388	0.293415	1.34934	0.0516432	0.229253
DESCARTES_FETAL_PANCREAS_ISLET_ENDOCRINE_CELLS	124	0.350943	1.34705	0.113122	0.230986
VANGURP_PANCREATIC_DELTA_CELL	64	0.385645	1.34699	0.120092	0.229962
AIZARANI_LIVER_C21_STELLATE_CELLS_1	168	0.398754	1.34672	0.17735	0.229121
VANGURP_PANCREATIC_BETA_CELL	95	0.324358	1.34638	0.0808989	0.228411
TRAVAGLINI_LUNG_PLATELET_MEGAKARYOCYTE_CELL	490	0.259153	1.34153	0.0420561	0.232876
FAN_OVARY_CL4_T_LYMPHOCYTE_NK_CELL_1	201	0.3304	1.34108	0.111597	0.232322
DESCARTES_FETAL_EYE_STROMAL_CELLS	80	0.451034	1.34088	0.182418	0.231423
BUSSLINGER_GASTRIC_LYZ_POSITIVE_CELLS	102	0.374547	1.33531	0.198294	0.236637
DESCARTES_MAIN_FETAL_SMOOTH_MUSCLE_CELLS	37	0.493638	1.33232	0.206074	0.239484
LAKE_ADULT_KIDNEY_C12_THICK_ASCENDING_LIMB	328	0.299772	1.32929	0.131222	0.242259
TRAVAGLINI_LUNG_BASOPHIL_MAST_2_CELL	415	0.256775	1.32732	0.0358852	0.243534
AIZARANI_LIVER_C20_LSECS_3	247	0.309963	1.32712	0.133178	0.2426
RUBENSTEIN_SKELETAL_MUSCLE_ENDOTHELIAL_CELLS	117	0.338773	1.32667	0.150538	0.241979
DESCARTES_FETAL_MUSCLE_VASCULAR_ENDOTHELIAL_CELLS	52	0.395817	1.32552	0.142191	0.242259
DESCARTES_FETAL_LUNG_STROMAL_CELLS	37	0.426201	1.3247	0.154362	0.242055
DESCARTES_FETAL_HEART_VASCULAR_ENDOTHELIAL_CELLS	19	0.489162	1.32344	0.177528	0.242591
DESCARTES_FETAL_EYE_VASCULAR_ENDOTHELIAL_CELLS	69	0.423913	1.32112	0.187225	0.244315
DURANTE_ADULT_OLFACTORY_NEUROEPITHELIUM_RESPIRATORY_CILIATED_CELLS	127	0.3271	1.31981	0.123377	0.244825
TRAVAGLINI_LUNG_B_CELL	129	0.30814	1.31892	0.0995851	0.24469
DURANTE_ADULT_OLFACTORY_NEUROEPITHELIUM_GLOBOSE_BASAL_CELLS	31	0.389219	1.31779	0.0886918	0.244876
HE_LIM_SUN_FETAL_LUNG_C7_MFNG_POS_DBH_POS_NEURON_CELL	15	0.462402	1.31725	0.149321	0.244357
TRAVAGLINI_LUNG_NEUROENDOCRINE_CELL	113	0.36882	1.31674	0.118765	0.243907
CUI_DEVELOPING_HEART_C5_VALVAR_CELL	169	0.330097	1.31639	0.139588	0.243303
HE_LIM_SUN_FETAL_LUNG_C0_VASCULAR_SMC_1_CELL	99	0.340502	1.31622	0.14823	0.242478
DESCARTES_MAIN_FETAL_NEUROENDOCRINE_CELLS	30	0.38639	1.3161	0.103371	0.241561
DESCARTES_MAIN_FETAL_ENDOCARDIAL_CELLS	64	0.346723	1.31597	0.12357	0.240671
DESCARTES_FETAL_SPLEEN_VASCULAR_ENDOTHELIAL_CELLS	38	0.382518	1.31504	0.140787	0.240654
BUSSLINGER_GASTRIC_PARIETAL_CELLS	218	0.372618	1.31406	0.190157	0.240715
GAO_SMALL_INTESTINE_24W_C2_PROCRPOS_PROGENITOR	16	0.578591	1.31235	0.182013	0.241549
ZHONG_PFC_C7_ORG_UNDERGOING_NEURONAL_DIFFERENTIATION	56	0.337463	1.3118	0.106754	0.241144

## Sheet: Stage I (GSE13898)
Table S4. G) Table indicating cell signatures and biological processes differentially enriched between Stage I EAC and Normal, sorted by Normalized Enrichment Score (NES). Green cells (with associated GSEA Ids in bracket) indicate potential events of transdifferentiation and transcommitment leading to cell signatures that represent adjacent tissues, while grey cells indicate events associated wit…
NAME	SIZE	ES	NES	NOM p-val	FDR q-val
DESCARTES_FETAL_LUNG_SQUAMOUS_EPITHELIAL_CELLS	162	-0.78917	-2.28542	0	0	Cell Signatures	Normal Enriched	Enriched Degree of Differentiation = 0 ÷ 3 = 0	Cellular Reprogramming Potential (Adult CellSign ÷ Fetal CellSign) = 0 ÷ 3 = 0
HE_LIM_SUN_FETAL_LUNG_C1_SQUAMOUS_CELL	211	-0.732709	-2.2828	0	0
GAUTAM_EYE_CORNEA_CONJUNCTIVAL_CELLS	87	-0.656331	-2.17238	0	0.00111332
HE_LIM_SUN_FETAL_LUNG_C1_PROXIMAL_SECRETORY_3_CELL	190	-0.50269	-2.11995	0	0.00327036
DESCARTES_MAIN_FETAL_SQUAMOUS_EPITHELIAL_CELLS	87	-0.81745	-2.0974	0	0.00459646
GAUTAM_EYE_CORNEA_ELF3_HIGH_EPITHELIAL_CELLS	121	-0.580898	-2.07605	0	0.00580374
DESCARTES_FETAL_EYE_CORNEAL_AND_CONJUNCTIVAL_EPITHELIAL_CELLS	192	-0.506186	-2.07395	0	0.00503901
DESCARTES_MAIN_FETAL_CORNEAL_AND_CONJUNCTIVAL_EPITHELIAL_CELLS	218	-0.4583	-2.04528	0	0.00752698
GAO_ESOPHAGUS_25W_C2_KRT6BPOS_SECRETORY_PROGENITOR_CELLS	60	-0.593483	-2.03605	0	0.00779356
BUSSLINGER_ESOPHAGEAL_LATE_SUPRABASAL_CELLS	119	-0.842048	-2.00596	0	0.0117215
DURANTE_ADULT_OLFACTORY_NEUROEPITHELIUM_RESPIRATORY_HORIZONTAL_BASAL_CELLS	24	-0.688684	-1.99964	0	0.0126469
DESCARTES_FETAL_STOMACH_SQUAMOUS_EPITHELIAL_CELLS	48	-0.83345	-1.97993	0.00204499	0.0147501
DESCARTES_FETAL_KIDNEY_URETERIC_BUD_CELLS	217	-0.450604	-1.9614	0	0.0169322
DURANTE_ADULT_OLFACTORY_NEUROEPITHELIUM_RESPIRATORY_COLUMNAR_CELLS	21	-0.703288	-1.91106	0	0.0286587
HE_LIM_SUN_FETAL_LUNG_C1_PROXIMAL_BASAL_CELL	161	-0.460666	-1.90655	0.00352734	0.0280701
HAY_BONE_MARROW_IMMATURE_NEUTROPHIL	163	-0.401341	-1.88798	0	0.032073
TRAVAGLINI_LUNG_DIFFERENTIATING_BASAL_CELL	130	-0.502046	-1.88376	0.00198413	0.0317322
HE_LIM_SUN_FETAL_LUNG_C1_PROXIMAL_SECRETORY_2_CELL	256	-0.398219	-1.83149	0.00162602	0.0505417
TRAVAGLINI_LUNG_BASAL_CELL	155	-0.464334	-1.80432	0.0113852	0.0617919
HE_LIM_SUN_FETAL_LUNG_C1_MID_BASAL_CELL	123	-0.441694	-1.76904	0.00731261	0.0798776
ZHONG_PFC_C1_NEUROD1_POS_EXCITATORY_NEURON	24	-0.509284	-1.76536	0.00554529	0.0782417
GAUTAM_EYE_CORNEA_TGFBI_HIGH_EPITHELIAL_CELLS	89	-0.438376	-1.7326	0	0.098359
DESCARTES_FETAL_PLACENTA_SYNCYTIOTROPHOBLASTS_AND_VILLOUS_CYTOTROPHOBLASTS	53	-0.444859	-1.71561	0	0.108279
DESCARTES_MAIN_FETAL_URETERIC_BUD_CELLS	25	-0.454039	-1.67666	0.0069808	0.141343
HE_LIM_SUN_FETAL_LUNG_C1_PROXIMAL_SECRETORY_PROGENITORS_CELL	110	-0.382052	-1.6547	0.00821018	0.160554
HE_LIM_SUN_FETAL_LUNG_C3_DEFINITIVE_ERYTHROBLAST	21	-0.501935	-1.6452	0.0276134	0.166093
ZHONG_PFC_C1_ASTROCYTE	27	-0.477122	-1.63288	0.0142857	0.175453
HU_FETAL_RETINA_RGC	385	-0.310084	-1.62125	0.00520833	0.184661
DESCARTES_FETAL_INTESTINE_MESOTHELIAL_CELLS	56	-0.463672	-1.60112	0.00851789	0.20484
DESCARTES_FETAL_INTESTINE_ERYTHROBLASTS	126	-0.360128	-1.57829	0.0117647	0.232174
DURANTE_ADULT_OLFACTORY_NEUROEPITHELIUM_OLFACTORY_HORIZONTAL_BASAL_CELLS	17	-0.569941	-1.56229	0.048913	0.249706

## Sheet: Stage II (GSE13898)
Table S4. G) Table indicating cell signatures and biological processes differentially enriched between Stage II EAC and Normal, sorted by Normalized Enrichment Score (NES). Green cells (with associated GSEA Ids in bracket) indicate potential events of transdifferentiation and transcommitment leading to cell signatures that represent adjacent tissues, while grey cells indicate events associated wi…
NAME	SIZE	ES	NES	NOM p-val	FDR q-val
GAUTAM_EYE_CORNEA_ELF3_HIGH_EPITHELIAL_CELLS	121	-0.573875	-2.17187	0	0.00185931	Cell Signatures	Normal Enriched	Enriched Degree of Differentiation = 365 ÷ 36 = 10.138	Cellular Reprogramming Potential (Adult CellSign ÷ Fetal CellSign) = 19 ÷ 19 = 1
DESCARTES_FETAL_LUNG_SQUAMOUS_EPITHELIAL_CELLS	162	-0.737271	-2.02541	0	0.0247375
HE_LIM_SUN_FETAL_LUNG_C1_SQUAMOUS_CELL	211	-0.672691	-1.97558	0.00813008	0.0341443
GAUTAM_EYE_CORNEA_CONJUNCTIVAL_CELLS	87	-0.562879	-1.92159	0.00793651	0.0560497
DESCARTES_MAIN_FETAL_CORNEAL_AND_CONJUNCTIVAL_EPITHELIAL_CELLS	218	-0.413829	-1.86242	0	0.062026
BUSSLINGER_ESOPHAGEAL_LATE_SUPRABASAL_CELLS	119	-0.800828	-1.84447	0	0.0647118
DESCARTES_FETAL_PLACENTA_SYNCYTIOTROPHOBLASTS_AND_VILLOUS_CYTOTROPHOBLASTS	53	-0.506661	-1.89055	0.00199203	0.0650346
TRAVAGLINI_LUNG_DIFFERENTIATING_BASAL_CELL	130	-0.444462	-1.8706	0	0.065586
DESCARTES_MAIN_FETAL_SQUAMOUS_EPITHELIAL_CELLS	87	-0.763772	-1.83139	0.00200401	0.0658308
HE_LIM_SUN_FETAL_LUNG_C1_PROXIMAL_SECRETORY_3_CELL	190	-0.42284	-1.81999	0.00576923	0.0662977
DESCARTES_FETAL_STOMACH_SQUAMOUS_EPITHELIAL_CELLS	48	-0.79018	-1.79663	0.00598802	0.0755315
DESCARTES_MAIN_FETAL_URETERIC_BUD_CELLS	25	-0.54164	-1.74069	0.00622407	0.0991328
DESCARTES_FETAL_EYE_CORNEAL_AND_CONJUNCTIVAL_EPITHELIAL_CELLS	192	-0.450975	-1.7431	0.0228137	0.104785
DURANTE_ADULT_OLFACTORY_NEUROEPITHELIUM_RESPIRATORY_COLUMNAR_CELLS	21	-0.637881	-1.75217	0.0139721	0.105199
GAO_ESOPHAGUS_25W_C2_KRT6BPOS_SECRETORY_PROGENITOR_CELLS	60	-0.510201	-1.6978	0.0224033	0.131863
DESCARTES_FETAL_KIDNEY_URETERIC_BUD_CELLS	217	-0.43241	-1.66311	0.0136187	0.160076
DESCARTES_MAIN_FETAL_SYNCYTIOTROPHOBLASTS_AND_VILLOUS_CYTOTROPHOBLASTS	78	-0.37342	-1.622	0.00767754	0.205764
HE_LIM_SUN_FETAL_LUNG_C1_PROXIMAL_SECRETORY_2_CELL	256	-0.347636	-1.59608	0.0168224	0.220294
DURANTE_ADULT_OLFACTORY_NEUROEPITHELIUM_RESPIRATORY_HORIZONTAL_BASAL_CELLS	24	-0.548102	-1.60343	0.0595238	0.221952
DESCARTES_MAIN_FETAL_ADRENOCORTICAL_CELLS	58	-0.393786	-1.57078	0.00598802	0.236525
HE_LIM_SUN_FETAL_LUNG_C1_PROXIMAL_BASAL_CELL	161	-0.375379	-1.5741	0.0356436	0.242287
AIZARANI_LIVER_C33_STELLATE_CELLS_2	108	0.645815	1.95543	0	0.0536131	Cell Signatures	Stage II Enriched
MURARO_PANCREAS_ENDOTHELIAL_CELL	295	0.569287	1.95664	0.00402414	0.0601737
HAY_BONE_MARROW_CD34_POS_MKP	52	0.527807	2.03873	0	0.06145
MENON_FETAL_KIDNEY_9_ENDOTHELIAL_CELLS	84	0.671821	2.00918	0.00207039	0.0647437
LAKE_ADULT_KIDNEY_C24_ENDOTHELIAL_CELLS_AEA_AND_DVR	133	0.527532	1.92027	0.00401606	0.0659444
HE_LIM_SUN_FETAL_LUNG_C7_MID_SCHWANN_CELL	240	0.486556	1.96027	0	0.0676388
FAN_EMBRYONIC_CTX_BIG_GROUPS_BRAIN_ENDOTHELIAL	296	0.569852	1.93159	0.00204499	0.0681058
RUBENSTEIN_SKELETAL_MUSCLE_ENDOTHELIAL_CELLS	117	0.560267	1.92318	0.0040568	0.0690144
FAN_OVARY_CL16_LYMPHATIC_ENDOTHELIAL_CELL	196	0.477215	1.90908	0	0.0706431
AIZARANI_LIVER_C13_LSECS_2	236	0.51202	1.83457	0.0144033	0.0728058
ZHENG_CORD_BLOOD_C1_PUTATIVE_MEGAKARYOCYTE_PROGENITOR	82	0.533794	1.83082	0	0.0733064
RUBENSTEIN_SKELETAL_MUSCLE_PERICYTES	121	0.509917	1.83562	0.0220884	0.0744627
ZHENG_CORD_BLOOD_C2_PUTATIVE_BASOPHIL_EOSINOPHIL_MAST_CELL_PROGENITOR	80	0.532788	1.96585	0	0.0752481
ZHONG_PFC_MAJOR_TYPES_MICROGLIA	361	0.500227	1.81017	0.00804829	0.0752667
HE_LIM_SUN_FETAL_LUNG_C3_ARTERIAL_ENDOTHELIAL_CELL	248	0.442856	1.8005	0	0.0755348
HE_LIM_SUN_FETAL_LUNG_C0_VASCULAR_SMC_1_CELL	99	0.53264	1.81541	0.0100604	0.0758818
FAN_EMBRYONIC_CTX_BRAIN_MYELOID	116	0.543846	1.81186	0.00408998	0.0758828
BUSSLINGER_DUODENAL_TUFT_CELLS	68	0.48353	1.84106	0.00207039	0.0760391
MANNO_MIDBRAIN_NEUROTYPES_HMGL	476	0.471202	1.83771	0	0.0761045
TRAVAGLINI_LUNG_PLASMACYTOID_DENDRITIC_CELL	91	0.491212	1.85218	0.00198413	0.0767524
AIZARANI_LIVER_C21_STELLATE_CELLS_1	168	0.577516	1.85662	0.021611	0.0768072
CUI_DEVELOPING_HEART_VASCULAR_ENDOTHELIAL_CELL	163	0.45528	1.80121	0.00194553	0.0768797
AIZARANI_LIVER_C10_MVECS_1	222	0.555337	1.86115	0.0224033	0.0770454
FAN_OVARY_CL7_ANGEIOGENIC_ENDOTHELIAL_CELL	208	0.452783	1.86551	0.00408163	0.0771922
MENON_FETAL_KIDNEY_10_IMMUNE_CELLS	60	0.591507	1.84417	0.00994036	0.0772103
RUBENSTEIN_SKELETAL_MUSCLE_FAP_CELLS	153	0.537631	1.81627	0.0138614	0.0776178
FAN_EMBRYONIC_CTX_BIG_GROUPS_BRAIN_IMMUNE	119	0.570228	1.80341	0.006	0.0778685
CUI_DEVELOPING_HEART_ENDOCARDIAL_CELL	45	0.592108	1.89591	0	0.0779121
TRAVAGLINI_LUNG_VASCULAR_SMOOTH_MUSCLE_CELL	47	0.679338	1.84566	0.0162602	0.07922
DURANTE_ADULT_OLFACTORY_NEUROEPITHELIUM_PERICYTES	62	0.628323	1.81724	0.0164271	0.0793352
GAO_LARGE_INTESTINE_ADULT_CJ_IMMUNE_CELLS	409	0.595635	1.81991	0.0309278	0.0796647
CUI_DEVELOPING_HEART_C3_FIBROBLAST_LIKE_CELL	101	0.677027	1.79258	0.0224033	0.0802081
GAUTAM_EYE_CORNEA_FIBROBLASTS	141	0.50796	1.8664	0.00397614	0.0809095
HE_LIM_SUN_FETAL_LUNG_C7_LATE_SCHWANN_CELL	82	0.507485	1.86976	0.00614754	0.081444
DURANTE_ADULT_OLFACTORY_NEUROEPITHELIUM_VASCULAR_SMOOTH_MUSCLE_CELLS	77	0.651775	1.78492	0.0265306	0.0816885
HE_LIM_SUN_FETAL_LUNG_C3_GRIA2_POS_ARTERIAL_ENDO_CELL	100	0.526541	1.87462	0	0.0821642
HE_LIM_SUN_FETAL_LUNG_C0_PERICYTE	164	0.461583	1.7855	0.0104384	0.083382
AIZARANI_LIVER_C6_KUPFFER_CELLS_2	197	0.509252	1.72002	0.0261569	0.0851058
CUI_DEVELOPING_HEART_COMPACT_VENTRICULAR_CARDIOMYOCYTE	54	0.569236	1.7288	0.0327198	0.0857468
TRAVAGLINI_LUNG_ARTERY_CELL	115	0.476468	1.72222	0.00826446	0.0857972
TRAVAGLINI_LUNG_ALVEOLAR_FIBROBLAST_CELL	136	0.49811	1.72506	0.0198807	0.0858372
TRAVAGLINI_LUNG_CAPILLARY_INTERMEDIATE_1_CELL	129	0.417859	1.72041	0.0167015	0.0860269
CUI_DEVELOPING_HEART_LEFT_VENTRICULAR_CARDIOMYOCYTE	30	0.521913	1.71498	0.00819672	0.0861844
DURANTE_ADULT_OLFACTORY_NEUROEPITHELIUM_MAST_CELLS	60	0.56225	1.71644	0.033264	0.0861847
FAN_OVARY_CL9_PUTATIVE_APOPTOTIC_ENDOTHELIAL_CELL	307	0.388037	1.68004	0.013834	0.0862224
LAKE_ADULT_KIDNEY_C27_VASCULAR_SMOOTH_MUSCLE_CELLS_AND_PERICYTES	135	0.454018	1.72337	0.00804829	0.0863006
HU_FETAL_RETINA_RPE	234	0.437521	1.87637	0	0.086357
AIZARANI_LIVER_C29_MVECS_2	255	0.471215	1.72619	0.035343	0.0864194
FAN_EMBRYONIC_CTX_BRAIN_ENDOTHELIAL_1	363	0.456243	1.77718	0.014553	0.0864959
DESCARTES_FETAL_THYMUS_VASCULAR_ENDOTHELIAL_CELLS	103	0.575904	1.71083	0.0189076	0.0866682
TRAVAGLINI_LUNG_VEIN_CELL	37	0.620138	1.69594	0.0261044	0.0867472
AIZARANI_LIVER_C39_EPCAM_POS_BILE_DUCT_CELLS_4	160	0.419995	1.69407	0.0209205	0.0867678
GAO_LARGE_INTESTINE_24W_C1_DCLK1POS_PROGENITOR	87	0.637455	1.68059	0.0327869	0.0868783
FAN_EMBRYONIC_CTX_BIG_GROUPS_MICROGLIA	303	0.490749	1.72886	0.0282258	0.0870542
DESCARTES_FETAL_STOMACH_MYELOID_CELLS	56	0.648059	1.68141	0.0395257	0.0873322
HE_LIM_SUN_FETAL_LUNG_C2_SPP1_POS_MACROPHAGE_CELL	42	0.562979	1.69125	0.0294118	0.0874106
HE_LIM_SUN_FETAL_LUNG_C3_OMD_POS_ENDOTHELIAL_CELL	302	0.42177	1.68227	0.0144628	0.0874792
TRAVAGLINI_LUNG_TREM2_DENDRITIC_CELL	485	0.414117	1.69619	0.025	0.0875412
BUSSLINGER_ESOPHAGEAL_DENDRITIC_CELLS	184	0.466128	1.73042	0.0259481	0.0875454
FAN_OVARY_CL14_MATURE_SMOOTH_MUSCLE_CELL	254	0.399789	1.71113	0.020284	0.0875676
GAO_ESOPHAGUS_25W_C4_FGFR1HIGH_EPITHELIAL_CELLS	174	0.425771	1.76903	0.00409836	0.0875965
CUI_DEVELOPING_HEART_C5_VALVAR_CELL	169	0.439507	1.68785	0.0245399	0.0876465
DESCARTES_FETAL_EYE_STROMAL_CELLS	80	0.625497	1.70799	0.0368852	0.0876743
DESCARTES_FETAL_STOMACH_STROMAL_CELLS	44	0.695753	1.6891	0.0363636	0.0877771
TRAVAGLINI_LUNG_PERICYTE_CELL	100	0.544657	1.74662	0.016632	0.0877977
DURANTE_ADULT_OLFACTORY_NEUROEPITHELIUM_DENDRITIC_CELLS	92	0.628848	1.73174	0.0284553	0.0880914
CUI_DEVELOPING_HEART_CORONARY_VASCULAR_ENDOTHELIAL_CELL	36	0.647705	1.73502	0.0398406	0.088129
DESCARTES_MAIN_FETAL_IGFBP1_DKK1_POSITIVE_CELLS	141	0.441942	1.73333	0.00809717	0.0881465
FAN_OVARY_CL13_MONOCYTE_MACROPHAGE	376	0.410255	1.68366	0.0323232	0.0882541
DESCARTES_MAIN_FETAL_SMOOTH_MUSCLE_CELLS	37	0.653626	1.67559	0.030426	0.0883534
BUSSLINGER_GASTRIC_REG3A_POSITIVE_CELLS	39	0.685109	1.74145	0.00204082	0.0883633
DESCARTES_MAIN_FETAL_ENS_NEURONS	23	0.527185	1.67326	0.00606061	0.0883854
DESCARTES_MAIN_FETAL_STC2_TLX1_POSITIVE_CELLS	15	0.650046	1.68237	0.00998004	0.0883946
HAY_BONE_MARROW_MONOCYTE	182	0.439364	1.6963	0.0118812	0.0884683
GAO_LARGE_INTESTINE_24W_C6_SECRETORY_PROGENITOR	16	0.674988	1.76582	0.00843882	0.0885524
TRAVAGLINI_LUNG_ADVENTITIAL_FIBROBLAST_CELL	249	0.464539	1.70472	0.0237624	0.088591
CUI_DEVELOPING_HEART_TRABECULAR_ATRIAL_CARDIOMYOCYTE	160	0.416678	1.6737	0.0178218	0.0888827
DESCARTES_FETAL_THYMUS_STROMAL_CELLS	116	0.59785	1.74747	0.0268595	0.0889047
DESCARTES_FETAL_LIVER_VASCULAR_ENDOTHELIAL_CELLS	100	0.508846	1.74246	0.0146751	0.0891344
FAN_EMBRYONIC_CTX_BRAIN_EFFECTOR_T_CELL	114	0.502667	1.68391	0.0393701	0.0891442
AIZARANI_LIVER_C32_MVECS_3	106	0.521148	1.73611	0.00824742	0.0891573
FAN_EMBRYONIC_CTX_BRAIN_ENDOTHELIAL_2	258	0.52327	1.76932	0.0291667	0.0893629
LAKE_ADULT_KIDNEY_C26_MESANGIAL_CELLS	152	0.419633	1.74893	0.00772201	0.0893634
CUI_DEVELOPING_HEART_C6_EPICARDIAL_CELL	165	0.397605	1.65615	0.00619835	0.0895299
MENON_FETAL_KIDNEY_6_COLLECTING_DUCT_CELLS	77	0.402334	1.69634	0.0063425	0.0895472
BUSSLINGER_DUODENAL_EC_CELLS	25	0.623582	1.73815	0.0121457	0.089553
FAN_OVARY_CL6_PUTATIVE_EARLY_ATRETIC_FOLLICLE_THECAL_CELL_2	254	0.441915	1.70169	0.0219561	0.0895613
CUI_DEVELOPING_HEART_C4_ENDOTHELIAL_CELL	123	0.571902	1.87917	0.012474	0.0897636
GAUTAM_EYE_IRIS_CILIARY_BODY_MONOCYTES	103	0.421785	1.69754	0.00967118	0.0897685
RUBENSTEIN_SKELETAL_MUSCLE_FBN1_FAP_CELLS	244	0.449667	1.75317	0.0160643	0.0898152
MENON_FETAL_KIDNEY_2_NEPHRON_PROGENITOR_CELLS	35	0.422949	1.65643	0.0162933	0.0901514
CUI_DEVELOPING_HEART_C8_MACROPHAGE	225	0.527743	1.69833	0.056	0.0902145
TRAVAGLINI_LUNG_MACROPHAGE_CELL	170	0.468315	1.6522	0.0242915	0.0902624
MENON_FETAL_KIDNEY_3_STROMAL_CELLS	66	0.671972	1.97031	0	0.0903545
TRAVAGLINI_LUNG_CAPILLARY_AEROCYTE_CELL	36	0.548703	1.75672	0.0104603	0.0904064
DESCARTES_FETAL_MUSCLE_VASCULAR_ENDOTHELIAL_CELLS	52	0.530138	1.65055	0.0434783	0.0905401
DESCARTES_FETAL_ADRENAL_STROMAL_CELLS	121	0.568209	1.69906	0.0239521	0.0906311
DESCARTES_FETAL_CEREBRUM_VASCULAR_ENDOTHELIAL_CELLS	422	0.452717	1.75456	0.0166667	0.0907261
DURANTE_ADULT_OLFACTORY_NEUROEPITHELIUM_MACROPHAGES	67	0.662497	1.74929	0.0238095	0.090761
HU_FETAL_RETINA_MICROGLIA	311	0.495204	1.75822	0.0222222	0.0907787
CUI_DEVELOPING_HEART_VALVAR_ENDOTHELIAL_CELL	114	0.439057	1.65273	0.03125	0.0907873
HE_LIM_SUN_FETAL_LUNG_C3_INTERMEDIATE_LYMPHATIC_ENDO_CELL	348	0.367478	1.65657	0.00625	0.0908632
DESCARTES_FETAL_CEREBELLUM_VASCULAR_ENDOTHELIAL_CELLS	480	0.45883	1.76043	0.0209205	0.0908853
HE_LIM_SUN_FETAL_LUNG_C3_LYMPHATIC_ENDOTHELIAL_CELL	335	0.401311	1.77027	0.00204918	0.0910283
BUSSLINGER_GASTRIC_OXYNTIC_ENTEROCHROMAFFIN_LIKE_CELLS	72	0.486073	1.64834	0.00652174	0.091238
DESCARTES_FETAL_LIVER_STELLATE_CELLS	119	0.472778	1.6571	0.0288066	0.0912648
DESCARTES_MAIN_FETAL_MYELOID_CELLS	73	0.60031	1.64308	0.0528376	0.0913064
FAN_OVARY_CL5_HEALTHY_SELECTABLE_FOLLICLE_THECAL_CELL	269	0.393205	1.64387	0.0275049	0.0916936
TRAVAGLINI_LUNG_NEUTROPHIL_CELL	267	0.412255	1.6576	0.0330578	0.0919067
AIZARANI_LIVER_C31_KUPFFER_CELLS_5	102	0.435516	1.64468	0.0125	0.0920765
AIZARANI_LIVER_C9_LSECS_1	258	0.431253	1.65858	0.0395833	0.0921938
VANGURP_PANCREATIC_ALPHA_CELL	34	0.509113	1.6602	0.00994036	0.0922581
FAN_OVARY_CL4_T_LYMPHOCYTE_NK_CELL_1	201	0.424129	1.66074	0.0218688	0.0927847
GAO_LARGE_INTESTINE_24W_C2_MKI67POS_PROGENITOR	93	0.625095	1.64483	0.0632411	0.0927893
AIZARANI_LIVER_C18_NK_NKT_CELLS_5	100	0.575814	1.66082	0.0408163	0.0936127
AIZARANI_LIVER_C20_LSECS_3	247	0.445952	1.66115	0.0392562	0.0943856
FAN_EMBRYONIC_CTX_ASTROCYTE_1	65	0.419337	1.66207	0.00217391	0.0944886
DESCARTES_MAIN_FETAL_STELLATE_CELLS	44	0.455407	1.66352	0.00840336	0.0944995
CUI_DEVELOPING_HEART_C9_B_T_CELL	129	0.498864	1.63504	0.0609037	0.0959845
DESCARTES_FETAL_INTESTINE_VASCULAR_ENDOTHELIAL_CELLS	31	0.641266	1.63297	0.0743802	0.0960895
DESCARTES_FETAL_EYE_VASCULAR_ENDOTHELIAL_CELLS	69	0.57647	1.63339	0.0866935	0.0965677
FAN_OVARY_CL12_T_LYMPHOCYTE_NK_CELL_2	134	0.417618	1.62954	0.0413386	0.0978798
CUI_DEVELOPING_HEART_C7_MAST_CELL	115	0.470578	1.62831	0.0584795	0.0979594
DESCARTES_FETAL_MUSCLE_STROMAL_CELLS	71	0.543451	1.62013	0.0404858	0.100839
MENON_FETAL_KIDNEY_4_PODOCYTES	175	0.362776	1.62102	0.0139442	0.101198
HAY_BONE_MARROW_PLASMA_CELL	84	0.431312	1.62244	0.0130152	0.101633
HE_LIM_SUN_FETAL_LUNG_C0_ASPN_POS_CHONDROCYTE	93	0.505046	1.62149	0.0147059	0.101718
FAN_EMBRYONIC_CTX_NSC_1	15	0.649092	1.61587	0.0389344	0.102416
DESCARTES_MAIN_FETAL_EXTRAVILLOUS_TROPHOBLASTS	86	0.419685	1.6136	0.0171674	0.102576
TRAVAGLINI_LUNG_NONCLASSICAL_MONOCYTE_CELL	156	0.441643	1.61644	0.0440882	0.102807
DESCARTES_FETAL_CEREBELLUM_MICROGLIA	467	0.43704	1.61183	0.0346232	0.103131
GAUTAM_EYE_CHOROID_SCLERA_FIBROBLASTS	171	0.361211	1.60616	0.0167715	0.103142
HE_LIM_SUN_FETAL_LUNG_C0_VASCULAR_SMC_2_CELL	140	0.425911	1.6082	0.0277186	0.103216
AIZARANI_LIVER_C23_KUPFFER_CELLS_3	182	0.466939	1.60696	0.044898	0.103286
DURANTE_ADULT_OLFACTORY_NEUROEPITHELIUM_FIBROBLASTS_STROMAL_CELLS	71	0.567146	1.61361	0.0685484	0.103359
TRAVAGLINI_LUNG_IGSF21_DENDRITIC_CELL	40	0.581532	1.60879	0.036961	0.103594
TRAVAGLINI_LUNG_ALVEOLAR_EPITHELIAL_TYPE_1_CELL	333	0.359232	1.60982	0.0126316	0.103727
LAKE_ADULT_KIDNEY_C28_INTERSTITIUM	76	0.432566	1.59911	0.0419162	0.107466
GAUTAM_EYE_IRIS_CILIARY_BODY_FIBROBLASTS	89	0.398356	1.59681	0.025641	0.10751
GAO_LARGE_INTESTINE_24W_C11_PANETH_LIKE_CELL	265	0.494217	1.59683	0.0717213	0.108278
DESCARTES_FETAL_LUNG_VASCULAR_ENDOTHELIAL_CELLS	41	0.526528	1.59406	0.0714286	0.108836
AIZARANI_LIVER_C25_KUPFFER_CELLS_4	143	0.491058	1.5919	0.0704225	0.108994
FAN_OVARY_CL18_B_LYMPHOCYTE	344	0.371962	1.59291	0.025641	0.109016
HE_LIM_SUN_FETAL_LUNG_C1_LATE_TIP_CELL	28	0.466913	1.58943	0.028866	0.109983
AIZARANI_LIVER_C2_KUPFFER_CELLS_1	160	0.512227	1.58812	0.0929293	0.11017
DESCARTES_MAIN_FETAL_ENDOCARDIAL_CELLS	64	0.465278	1.58688	0.0393375	0.110236
LAKE_ADULT_KIDNEY_C23_ENDOTHELIAL_CELLS_AVR	110	0.390624	1.58566	0.0390947	0.110398
GAUTAM_EYE_IRIS_CILIARY_BODY_WIF1_HIGH_FIBROBLASTS	107	0.379981	1.58435	0.0222222	0.110653
FAN_OVARY_CL2_PUTATIVE_EARLY_ATRETIC_FOLLICLE_THECAL_CELL_1	85	0.475883	1.58342	0.0754352	0.110752
DESCARTES_FETAL_PLACENTA_VASCULAR_ENDOTHELIAL_CELLS	80	0.496389	1.5793	0.079918	0.11309
BUSSLINGER_GASTRIC_CHIEF_CELLS	49	0.51444	1.57795	0.04158	0.11343
BUSSLINGER_GASTRIC_ISTHMUS_CELLS	386	0.384733	1.57284	0.0633947	0.1151
AIZARANI_LIVER_C4_EPCAM_POS_BILE_DUCT_CELLS_1	164	0.392964	1.57178	0.026087	0.115204
DESCARTES_FETAL_KIDNEY_STROMAL_CELLS	120	0.478402	1.57343	0.0585859	0.115468
FAN_EMBRYONIC_CTX_BRAIN_B_CELL	82	0.518868	1.57376	0.0458333	0.115963
HE_LIM_SUN_FETAL_LUNG_C2_DC1_CELL	270	0.319945	1.56859	0.00196078	0.117064
TRAVAGLINI_LUNG_MYOFIBROBLAST_CELL	52	0.523044	1.56541	0.0621242	0.118888
HU_FETAL_RETINA_FIBROBLAST	314	0.56475	2.04258	0	0.119146
DESCARTES_FETAL_MUSCLE_SMOOTH_MUSCLE_CELLS	68	0.499933	1.56282	0.0595745	0.119534
DESCARTES_FETAL_STOMACH_MUC13_DMBT1_POSITIVE_CELLS	74	0.642002	1.56359	0.0907217	0.119682
DESCARTES_FETAL_HEART_SMOOTH_MUSCLE_CELLS	32	0.559531	1.55689	0.0463158	0.121261
DESCARTES_FETAL_THYMUS_ANTIGEN_PRESENTING_CELLS	142	0.464117	1.55574	0.0796813	0.121431
LAKE_ADULT_KIDNEY_C22_ENDOTHELIAL_CELLS_GLOMERULAR_CAPILLARIES	118	0.397578	1.55408	0.0441767	0.121766
GAO_SMALL_INTESTINE_24W_C2_PROCRPOS_PROGENITOR	16	0.719309	1.55693	0.0571429	0.121948
TRAVAGLINI_LUNG_EREG_DENDRITIC_CELL	493	0.379993	1.55849	0.0626263	0.122205
DESCARTES_FETAL_HEART_VASCULAR_ENDOTHELIAL_CELLS	19	0.631642	1.55718	0.0385439	0.122429
AIZARANI_LIVER_C7_EPCAM_POS_BILE_DUCT_CELLS_2	184	0.369672	1.53519	0.0398323	0.122626
RUBENSTEIN_SKELETAL_MUSCLE_PCV_ENDOTHELIAL_CELLS	191	0.378794	1.53338	0.0632653	0.122702
DESCARTES_FETAL_PANCREAS_CCL19_CCL21_POSITIVE_CELLS	51	0.47692	1.55157	0.0473251	0.122769
DESCARTES_FETAL_MUSCLE_MYELOID_CELLS	101	0.482012	1.53578	0.0941884	0.122872
GAO_LARGE_INTESTINE_ADULT_CI_MESENCHYMAL_CELLS	299	0.465145	1.5502	0.0925197	0.122923
DESCARTES_FETAL_PLACENTA_IGFBP1_DKK1_POSITIVE_CELLS	97	0.428553	1.54327	0.0445344	0.123112
FAN_OVARY_CL17_PUTATIVE_APOPTOTIC_SMOOTH_MUSCLE_CELL	195	0.401969	1.53621	0.0769231	0.123164
BUSSLINGER_GASTRIC_X_CELLS	163	0.362204	1.54007	0.0147992	0.123313
DESCARTES_FETAL_ADRENAL_MYELOID_CELLS	138	0.501634	1.54107	0.0976096	0.123317
AIZARANI_LIVER_C24_EPCAM_POS_BILE_DUCT_CELLS_3	161	0.40719	1.54391	0.0515021	0.123332
DURANTE_ADULT_OLFACTORY_NEUROEPITHELIUM_MONOCYTES	28	0.66615	1.53342	0.082495	0.123344
DESCARTES_MAIN_FETAL_SCHWANN_CELLS	38	0.476388	1.54559	0.0354906	0.123348
VANGURP_PANCREATIC_GAMMA_CELL	39	0.463117	1.53663	0.0410678	0.123525
AIZARANI_LIVER_C22_RESIDENT_B_CELLS_2	24	0.618362	1.54431	0.0649087	0.1237
DESCARTES_FETAL_EYE_MICROGLIA	119	0.495845	1.54133	0.1002	0.123815
HAY_BONE_MARROW_NK_CELLS	300	0.338672	1.54654	0.0182186	0.123965
HE_LIM_SUN_FETAL_LUNG_C4_ACTIVATED_NK_CELL	43	0.459313	1.54571	0.0372671	0.123968
GAUTAM_EYE_IRIS_CILIARY_BODY_MGP_HIGH_FIBROBLASTS	72	0.408716	1.53686	0.0311203	0.124005
MANNO_MIDBRAIN_NEUROTYPES_HRGL3	478	0.327937	1.53782	0.0204918	0.124084
HE_LIM_SUN_FETAL_LUNG_C3_AEROCYTE	79	0.405284	1.5468	0.0292887	0.124462
DURANTE_ADULT_OLFACTORY_NEUROEPITHELIUM_OLFACTORY_ENSHEATHING_GLIA	94	0.419851	1.52946	0.0350515	0.125147
TRAVAGLINI_LUNG_BASOPHIL_MAST_1_CELL	225	0.347834	1.52795	0.0264766	0.125648
DESCARTES_FETAL_KIDNEY_VASCULAR_ENDOTHELIAL_CELLS	75	0.476346	1.52266	0.0863454	0.128718
ZHENG_CORD_BLOOD_C3_MEGAKARYOCYTE_ERYTHROID_PROGENITOR	83	0.380594	1.52354	0.0239044	0.12879
TRAVAGLINI_LUNG_BASOPHIL_MAST_2_CELL	415	0.321678	1.51582	0.0209205	0.129066
DESCARTES_FETAL_SPLEEN_MEGAKARYOCYTES	85	0.396432	1.51957	0.0165631	0.129093
ZHONG_PFC_MAJOR_TYPES_ASTROCYTES	275	0.300303	1.521	0.00632911	0.129266
MURARO_PANCREAS_ALPHA_CELL	472	0.323418	1.52018	0.01222	0.129287
DURANTE_ADULT_OLFACTORY_NEUROEPITHELIUM_B_CELLS	27	0.630952	1.51377	0.0993915	0.12944
DESCARTES_FETAL_STOMACH_VASCULAR_ENDOTHELIAL_CELLS	20	0.645608	1.51601	0.12426	0.12957
DURANTE_ADULT_OLFACTORY_NEUROEPITHELIUM_NK_CELLS	70	0.485163	1.51436	0.0907298	0.129606
TRAVAGLINI_LUNG_NATURAL_KILLER_CELL	111	0.371385	1.51769	0.0515873	0.129792
BUSSLINGER_GASTRIC_METALLOTHIONEIN_CELLS	83	0.446458	1.51198	0.102083	0.130156
HE_LIM_SUN_FETAL_LUNG_C1_GHRL_POS_NE_PRECURSOR_CELL	355	0.353429	1.5161	0.0101215	0.130179
CUI_DEVELOPING_HEART_RIGHT_VENTRICULAR_CARDIOMYOCYTE	19	0.51275	1.50532	0.0699589	0.131944
LAKE_ADULT_KIDNEY_C1_EPITHELIAL_CELLS_UNASSIGNED	27	0.488785	1.50552	0.0360934	0.132378
DESCARTES_FETAL_SPLEEN_MYELOID_CELLS	97	0.444356	1.50341	0.0816327	0.132687
DESCARTES_FETAL_CEREBRUM_MICROGLIA	354	0.396091	1.50261	0.0655738	0.13277
HE_LIM_SUN_FETAL_LUNG_C0_MESENCHYMAL_1_CELL	239	0.355208	1.5056	0.0225873	0.13296
TRAVAGLINI_LUNG_MUCOUS_CELL	111	0.408049	1.50005	0.0600414	0.133025
BUSSLINGER_GASTRIC_NECK_CELLS	34	0.610779	1.50718	0.0548246	0.133103
GAO_LARGE_INTESTINE_ADULT_CG_GOBLET_CELL_SUBTYPE_2	41	0.473859	1.49824	0.0681818	0.133201
GAO_LARGE_INTESTINE_ADULT_CF_GOBLET_CELL_SUBTYPE_1	18	0.566939	1.49509	0.0792291	0.133209
HAY_BONE_MARROW_DENDRITIC_CELL	157	0.336168	1.49328	0.0291829	0.133305
DESCARTES_FETAL_LUNG_NEUROENDOCRINE_CELLS	71	0.450601	1.50121	0.0211416	0.133349
HE_LIM_SUN_FETAL_LUNG_C1_SMG_BASAL_CELL	317	0.342013	1.50576	0.0335968	0.133516
HU_FETAL_RETINA_MULLER	36	0.43121	1.49373	0.0344828	0.133559
DESCARTES_FETAL_PLACENTA_SMOOTH_MUSCLE_CELLS	71	0.432642	1.49714	0.0774059	0.13356
DESCARTES_MAIN_FETAL_GOBLET_CELLS	38	0.587483	1.49867	0.088172	0.133588
HE_LIM_SUN_FETAL_LUNG_C3_VENOUS_ENDOTHELIAL_CELL	77	0.432437	1.50011	0.0628931	0.133601
HE_LIM_SUN_FETAL_LUNG_C4_ILC2_CELL	122	0.335155	1.4951	0.0277228	0.133829
HE_LIM_SUN_FETAL_LUNG_C2_APOE_POS_M2_MACROPHAGE_CELL	384	0.338975	1.49515	0.0609756	0.13441
HE_LIM_SUN_FETAL_LUNG_C2_CXCL9_POS_MACROPHAGE_CELL	105	0.447491	1.48995	0.0916335	0.135115
DESCARTES_FETAL_PLACENTA_MYELOID_CELLS	115	0.502924	1.48758	0.109589	0.135805
TRAVAGLINI_LUNG_PLATELET_MEGAKARYOCYTE_CELL	490	0.280051	1.48822	0.00823045	0.135951
CUI_DEVELOPING_HEART_5TH_WEEK_ATRIAL_CARDIOMYOCYTE	34	0.436573	1.48464	0.0631579	0.137328
DESCARTES_FETAL_LUNG_MYELOID_CELLS	140	0.487916	1.48097	0.112016	0.139588
TRAVAGLINI_LUNG_AIRWAY_SMOOTH_MUSCLE_CELL	137	0.40315	1.47808	0.0949495	0.140536
DESCARTES_FETAL_LUNG_MEGAKARYOCYTES	126	0.403648	1.47821	0.0144928	0.141047
TRAVAGLINI_LUNG_BRONCHIAL_VESSEL_2_CELL	223	0.363047	1.47479	0.0821355	0.141139
ZHENG_CORD_BLOOD_C10_MULTILYMPHOID_PROGENITOR	75	0.38875	1.47553	0.0634921	0.141225
TRAVAGLINI_LUNG_LIPOFIBROBLAST_CELL	120	0.4026	1.47128	0.0967742	0.141413
DESCARTES_MAIN_FETAL_VASCULAR_ENDOTHELIAL_CELLS	38	0.538613	1.47613	0.119342	0.141422
MENON_FETAL_KIDNEY_5_PROXIMAL_TUBULE_CELLS	93	0.362311	1.47157	0.0593047	0.141805
HE_LIM_SUN_FETAL_LUNG_C0_ADVENTITIAL_FIBROBLAST	58	0.475796	1.47221	0.106122	0.141871
HE_LIM_SUN_FETAL_LUNG_C0_MYOFIBROBLAST_2_CELL	84	0.401257	1.47004	0.0458167	0.14192
BUSSLINGER_DUODENAL_BCHE_CELLS	36	0.506549	1.47234	0.0993789	0.142393
HE_LIM_SUN_FETAL_LUNG_C0_MYL4_POS_SMC_CELL	108	0.412274	1.46654	0.101961	0.144019
BUSSLINGER_GASTRIC_PREZYMOGENIC_CELLS	50	0.504313	1.46471	0.0686695	0.14488
HE_LIM_SUN_FETAL_LUNG_C1_PROXIMAL_SECRETORY_1_CELL	93	0.36183	1.4637	0.0625	0.144989
DURANTE_ADULT_OLFACTORY_NEUROEPITHELIUM_RESPIRATORY_SECRETORY_CELLS	23	0.512127	1.46093	0.0965665	0.14648
DESCARTES_MAIN_FETAL_MUC13_DMBT1_POSITIVE_CELLS	54	0.508781	1.4535	0.108974	0.152113
DESCARTES_FETAL_PANCREAS_VASCULAR_ENDOTHELIAL_CELLS	45	0.489013	1.44552	0.125773	0.156374
HAY_BONE_MARROW_NEUTROPHIL	378	0.336027	1.4477	0.0885312	0.156511
TRAVAGLINI_LUNG_ALVEOLAR_EPITHELIAL_TYPE_2_CELL	111	0.340522	1.44673	0.0361702	0.156711
GAUTAM_EYE_IRIS_CILIARY_BODY_CRYAA_HIGH_CILIARY_BODY_CELLS	65	0.373488	1.44578	0.0570265	0.156881
BUSSLINGER_GASTRIC_MATURE_PIT_CELLS	181	0.472736	1.44218	0.132632	0.158867
HE_LIM_SUN_FETAL_LUNG_C1_PULMONARY_NEUROENDOCRINE_CELL	198	0.366881	1.43991	0.0311203	0.160133
TRAVAGLINI_LUNG_CLASSICAL_MONOCYTE_CELL	232	0.359869	1.43788	0.113772	0.161256
HE_LIM_SUN_FETAL_LUNG_C0_MID_AIRWAY_SMC_2_CELL	158	0.398721	1.43664	0.0945378	0.161684
DESCARTES_FETAL_STOMACH_GOBLET_CELLS	16	0.617525	1.43555	0.119565	0.161926
HE_LIM_SUN_FETAL_LUNG_C4_ILCP_CELL	155	0.331938	1.43064	0.0385439	0.162389
RUBENSTEIN_SKELETAL_MUSCLE_NK_CELLS	184	0.37687	1.43096	0.119675	0.162749
DURANTE_ADULT_OLFACTORY_NEUROEPITHELIUM_SUSTENTACULAR_CELLS	43	0.411382	1.42917	0.102881	0.163011
DURANTE_ADULT_OLFACTORY_NEUROEPITHELIUM_OLFACTORY_MICROVILLAR_CELLS	43	0.400604	1.4311	0.0955285	0.163255
HE_LIM_SUN_FETAL_LUNG_C1_GHRL_POS_NEUROENDOCRINE_CELL	131	0.386176	1.43139	0.0276596	0.163715
TRAVAGLINI_LUNG_NEUROENDOCRINE_CELL	113	0.400778	1.4319	0.0455487	0.164
FAN_EMBRYONIC_CTX_BRAIN_NAIVE_LIKE_T_CELL	124	0.39694	1.43235	0.135294	0.164242
DESCARTES_MAIN_FETAL_STROMAL_CELLS	15	0.586924	1.42625	0.142578	0.165014
HE_LIM_SUN_FETAL_LUNG_C5_CD5_POS_CCL22_NEG_MATURE_B_CELL	129	0.380607	1.42508	0.1	0.165251
HE_LIM_SUN_FETAL_LUNG_C0_MESENCHYMAL_3_CELL	145	0.366569	1.42374	0.0705645	0.165615
TRAVAGLINI_LUNG_LYMPHATIC_CELL	183	0.340354	1.42145	0.0946502	0.166438
GAUTAM_EYE_IRIS_CILIARY_BODY_MEG3_HIGH_FIBROBLASTS	92	0.374517	1.42183	0.0782241	0.166684
DESCARTES_FETAL_LIVER_MEGAKARYOCYTES	109	0.374076	1.42036	0.0466102	0.166863
ZHENG_CORD_BLOOD_C7_PUTATIVE_LYMPHOID_PRIMED_MULTIPOTENT_PROGENITOR_1	68	0.352378	1.41498	0.0715706	0.170155
GAO_SMALL_INTESTINE_24W_C4_ENTEROCYTE_PROGENITOR_SUBTYPE_2	77	0.451864	1.41259	0.133733	0.170407
TRAVAGLINI_LUNG_MYELOID_DENDRITIC_TYPE_1_CELL	17	0.567068	1.41318	0.115308	0.170513
LAKE_ADULT_KIDNEY_C25_ENDOTHELIAL_CELLS_UNASSIGNED	34	0.409822	1.41509	0.089613	0.17071
AIZARANI_LIVER_C28_NK_NKT_CELLS_6	80	0.39099	1.41138	0.11976	0.170815
TRAVAGLINI_LUNG_CD8_NAIVE_T_CELL	120	0.370795	1.41067	0.126459	0.170865
BUSSLINGER_GASTRIC_IMMATURE_PIT_CELLS	135	0.454347	1.41327	0.161702	0.171111
DESCARTES_FETAL_KIDNEY_MYELOID_CELLS	155	0.440599	1.40408	0.13924	0.175237
HE_LIM_SUN_FETAL_LUNG_C5_CD5_NEG_MATURE_B_CELL	44	0.465037	1.40425	0.134969	0.175708
ZHENG_CORD_BLOOD_C8_PUTATIVE_LYMPHOID_PRIMED_MULTIPOTENT_PROGENITOR_2	69	0.389129	1.40132	0.140787	0.175894
BUSSLINGER_GASTRIC_D_CELLS	25	0.527953	1.39952	0.0971074	0.176344
AIZARANI_LIVER_C8_RESIDENT_B_CELLS_1	27	0.484129	1.40139	0.148	0.17644
DESCARTES_FETAL_LUNG_MESOTHELIAL_CELLS	72	0.367163	1.39981	0.0659794	0.176678
HE_LIM_SUN_FETAL_LUNG_C2_BASOPHIL_CELL	91	0.342588	1.40166	0.0675105	0.176893
DESCARTES_FETAL_INTESTINE_STROMAL_CELLS	32	0.489612	1.39602	0.125257	0.178773
GAO_LARGE_INTESTINE_24W_C8_GOBLET_CELL	32	0.567801	1.39374	0.201313	0.179449
ZHENG_CORD_BLOOD_C6_HSC_MULTIPOTENT_PROGENITOR	82	0.373771	1.39407	0.115854	0.179816
DESCARTES_MAIN_FETAL_CCL19_CCL21_POSITIVE_CELLS	166	0.313079	1.39217	0.0618557	0.180144
HE_LIM_SUN_FETAL_LUNG_C1_INTERM_NEUROENDOCRINE_CELL	228	0.348051	1.39114	0.0512295	0.180514
HE_LIM_SUN_FETAL_LUNG_C7_MFNG_POS_DBH_POS_NEURON_CELL	15	0.477223	1.39032	0.0959184	0.180518
DESCARTES_FETAL_SPLEEN_STROMAL_CELLS	35	0.422761	1.38737	0.08159	0.18138
HAY_BONE_MARROW_CD34_POS_HSC	94	0.33554	1.38849	0.0524194	0.181562
ZHONG_PFC_MAJOR_TYPES_OPC	81	0.378153	1.38757	0.0859539	0.181743
MANNO_MIDBRAIN_NEUROTYPES_HRGL1	312	0.280442	1.38525	0.0278373	0.182751
FAN_OVARY_CL3_MATURE_CUMULUS_GRANULOSA_CELL_1	210	0.294881	1.38109	0.0638723	0.185796
CUI_DEVELOPING_HEART_SMOOTH_MUSCLE_CELL	40	0.468642	1.37965	0.15102	0.186457
DESCARTES_FETAL_INTESTINE_MYELOID_CELLS	177	0.442044	1.37681	0.21	0.186573
GAO_LARGE_INTESTINE_24W_C5_LGR5POS_STEM_CELL	48	0.398635	1.37738	0.125	0.186713
DESCARTES_FETAL_EYE_RETINAL_PIGMENT_CELLS	63	0.377885	1.37792	0.0660981	0.186898
DESCARTES_MAIN_FETAL_LYMPHOID_CELLS	105	0.423519	1.378	0.149495	0.187464
DESCARTES_FETAL_HEART_MYELOID_CELLS	108	0.453179	1.37131	0.185111	0.191295
DESCARTES_FETAL_LUNG_STROMAL_CELLS	37	0.455351	1.36881	0.122622	0.192908
HE_LIM_SUN_FETAL_LUNG_C4_ILC3_CELL	61	0.340923	1.36552	0.0951374	0.195328
DESCARTES_MAIN_FETAL_BRONCHIOLAR_AND_ALVEOLAR_EPITHELIAL_CELLS	29	0.440262	1.36155	0.118998	0.197751
VANGURP_PANCREATIC_DELTA_CELL	64	0.357816	1.36224	0.0742972	0.197847
DESCARTES_MAIN_FETAL_SLC24A4_PEX5L_POSITIVE_CELLS	18	0.45078	1.35884	0.106557	0.199725
TRAVAGLINI_LUNG_CLUB_CELL	93	0.376474	1.35484	0.157143	0.202833
HE_LIM_SUN_FETAL_LUNG_C0_AIRWAY_FIBROBLAST	23	0.442292	1.35358	0.125761	0.203402
AIZARANI_LIVER_C17_HEPATOCYTES_3	91	0.378654	1.3456	0.109959	0.209606
HAY_BONE_MARROW_PLATELET	212	0.299167	1.34614	0.0726496	0.209765
DURANTE_ADULT_OLFACTORY_NEUROEPITHELIUM_CD8_T_CELLS	59	0.456448	1.34316	0.194118	0.211313
DURANTE_ADULT_OLFACTORY_NEUROEPITHELIUM_CD4_T_CELLS	20	0.563348	1.34237	0.190661	0.211609
AIZARANI_LIVER_C1_NK_NKT_CELLS_1	132	0.380625	1.33996	0.178357	0.213508
DESCARTES_MAIN_FETAL_DUCTAL_CELLS	45	0.3624	1.33911	0.094	0.213607
HE_LIM_SUN_FETAL_LUNG_C7_COL20A1_POS_SCHWANN_CELL	60	0.372884	1.33522	0.133466	0.216875
DESCARTES_FETAL_PANCREAS_MYELOID_CELLS	180	0.42477	1.33412	0.212371	0.217316
MURARO_PANCREAS_DELTA_CELL	215	0.292558	1.33277	0.0777096	0.217833
HE_LIM_SUN_FETAL_LUNG_C1_PULMONARY_NE_PRECURSOR_CELL	259	0.318646	1.33026	0.0648536	0.219576
HE_LIM_SUN_FETAL_LUNG_C0_RESTING_CHONDROCYTE	88	0.354874	1.32522	0.0970464	0.221195
DURANTE_ADULT_OLFACTORY_NEUROEPITHELIUM_GLOBOSE_BASAL_CELLS	31	0.384493	1.32555	0.106472	0.221568
HE_LIM_SUN_FETAL_LUNG_C2_ADC_2_CELL	85	0.339811	1.32343	0.129787	0.221728
HE_LIM_SUN_FETAL_LUNG_C0_MYOFIBROBLAST_1_CELL	54	0.384474	1.32408	0.088843	0.221792
GAO_LARGE_INTESTINE_24W_C10_ENTEROCYTE	42	0.479808	1.32193	0.191579	0.221816
MANNO_MIDBRAIN_NEUROTYPES_HPROGM	260	0.3339	1.32267	0.135135	0.221837
FAN_EMBRYONIC_CTX_BIG_GROUPS_GLIAL	114	0.288141	1.3273	0.0734694	0.22187
DESCARTES_FETAL_EYE_PDE11A_FAM19A2_POSITIVE_CELLS	22	0.495616	1.32575	0.133603	0.222024
HE_LIM_SUN_FETAL_LUNG_C2_PDC_CELL	109	0.325405	1.32097	0.0991735	0.222091
TRAVAGLINI_LUNG_B_CELL	129	0.371065	1.32621	0.144068	0.22231
GAO_LARGE_INTESTINE_ADULT_CA_ENTEROENDOCRINE_CELLS	257	0.321248	1.31984	0.103734	0.222467
HE_LIM_SUN_FETAL_LUNG_C0_ACTC_POS_SMC_CELL	493	0.268205	1.31831	0.0640496	0.223193
LAKE_ADULT_KIDNEY_C18_COLLECTING_DUCT_PRINCIPAL_CELLS_MEDULLA	276	0.278749	1.31624	0.121795	0.224494
TRAVAGLINI_LUNG_GOBLET_CELL	128	0.322951	1.3145	0.156652	0.225645
HE_LIM_SUN_FETAL_LUNG_C1_MUC5AC_POS_ASCL1_POS_PROGENITOR_CELL	47	0.371565	1.31296	0.122449	0.226589
DESCARTES_MAIN_FETAL_METANEPHRIC_CELLS	26	0.418739	1.30515	0.150495	0.234185
DESCARTES_FETAL_HEART_STROMAL_CELLS	28	0.485228	1.30206	0.184049	0.236514
DESCARTES_FETAL_INTESTINE_INTESTINAL_EPITHELIAL_CELLS	203	0.418702	1.30033	0.225941	0.237727

## Sheet: Stage III (GSE13898)
Table S4. G) Table indicating cell signatures and biological processes differentially enriched between Stage III EAC and Normal, sorted by Normalized Enrichment Score (NES). Green cells (with associated GSEA Ids in bracket) indicate potential events of transdifferentiation and transcommitment leading to cell signatures that represent adjacent tissues, while grey cells indicate events associated w…
NAME	SIZE	ES	NES	NOM p-val	FDR q-val
DESCARTES_MAIN_FETAL_URETERIC_BUD_CELLS	25	-0.598356	-1.9155	0	0.0188135	Cell Signatures	Normal Enriched	Enriched Degree of Differentiation = 372 ÷ 38 = 9.789	Cellular Reprogramming Potential (Adult CellSign ÷ Fetal CellSign) = 16 ÷ 21 = 0.761
DESCARTES_MAIN_FETAL_SQUAMOUS_EPITHELIAL_CELLS	87	-0.733418	-1.89588	0.0153257	0.019452
DESCARTES_FETAL_LUNG_SQUAMOUS_EPITHELIAL_CELLS	162	-0.728582	-1.94108	0	0.019541
DESCARTES_FETAL_STOMACH_SQUAMOUS_EPITHELIAL_CELLS	48	-0.744466	-1.82262	0.012987	0.0277977
HE_LIM_SUN_FETAL_LUNG_C1_SQUAMOUS_CELL	211	-0.660125	-1.94387	0	0.0283409
DESCARTES_FETAL_PLACENTA_SYNCYTIOTROPHOBLASTS_AND_VILLOUS_CYTOTROPHOBLASTS	53	-0.527643	-1.84458	0	0.0290922
BUSSLINGER_ESOPHAGEAL_LATE_SUPRABASAL_CELLS	119	-0.764525	-1.82859	0.00423729	0.02993
GAO_ESOPHAGUS_25W_C2_KRT6BPOS_SECRETORY_PROGENITOR_CELLS	60	-0.577489	-1.78326	0.004	0.037081
GAUTAM_EYE_CORNEA_ELF3_HIGH_EPITHELIAL_CELLS	121	-0.573564	-1.96291	0	0.0455427
GAUTAM_EYE_CORNEA_CONJUNCTIVAL_CELLS	87	-0.535688	-1.67482	0.00838574	0.0683895
DESCARTES_FETAL_EYE_CORNEAL_AND_CONJUNCTIVAL_EPITHELIAL_CELLS	192	-0.505	-1.67809	0.0209205	0.0711339
HE_LIM_SUN_FETAL_LUNG_C1_PROXIMAL_SECRETORY_3_CELL	190	-0.414181	-1.68207	0	0.0742898
DESCARTES_FETAL_KIDNEY_URETERIC_BUD_CELLS	217	-0.484866	-1.70008	0.00235849	0.0748209
DESCARTES_MAIN_FETAL_CORNEAL_AND_CONJUNCTIVAL_EPITHELIAL_CELLS	218	-0.427158	-1.68698	0.0019084	0.0777712
LAKE_ADULT_KIDNEY_C13_THICK_ASCENDING_LIMB	110	-0.392016	-1.59532	0.0228873	0.138778
LAKE_ADULT_KIDNEY_C3_PROXIMAL_TUBULE_EPITHELIAL_CELLS_S1_S2	183	-0.362505	-1.53253	0.0157895	0.221688
DURANTE_ADULT_OLFACTORY_NEUROEPITHELIUM_RESPIRATORY_COLUMNAR_CELLS	21	-0.64243	-1.53761	0.067086	0.224545
TRAVAGLINI_LUNG_DIFFERENTIATING_BASAL_CELL	130	-0.40061	-1.5144	0.0359589	0.249964
HE_LIM_SUN_FETAL_LUNG_C0_MYL4_POS_SMC_CELL	108	0.483297	1.69031	0.0167464	0.0748487	Cell Signatures	Stage II Enriched
HE_LIM_SUN_FETAL_LUNG_C3_ARTERIAL_ENDOTHELIAL_CELL	248	0.45406	1.69829	0.00247525	0.0751435
GAO_LARGE_INTESTINE_ADULT_CJ_IMMUNE_CELLS	409	0.665251	1.67459	0.0191257	0.0751575
FAN_OVARY_CL9_PUTATIVE_APOPTOTIC_ENDOTHELIAL_CELL	307	0.401555	1.66925	0.0148883	0.0751965
DESCARTES_MAIN_FETAL_STC2_TLX1_POSITIVE_CELLS	15	0.658981	1.69091	0.00531915	0.0755196
FAN_EMBRYONIC_CTX_BRAIN_B_CELL	82	0.551134	1.675	0.0454545	0.075691
DESCARTES_FETAL_THYMUS_ANTIGEN_PRESENTING_CELLS	142	0.514866	1.68163	0.0539906	0.0757617
DESCARTES_MAIN_FETAL_EXTRAVILLOUS_TROPHOBLASTS	86	0.450474	1.68275	0.00236967	0.0759808
GAO_LARGE_INTESTINE_24W_C11_PANETH_LIKE_CELL	265	0.567708	1.66955	0.0484694	0.0759879
FAN_OVARY_CL13_MONOCYTE_MACROPHAGE	376	0.445513	1.69859	0.0329114	0.0760789
DESCARTES_FETAL_MUSCLE_MYELOID_CELLS	101	0.558742	1.68563	0.0607477	0.0761431
HAY_BONE_MARROW_MONOCYTE	182	0.460523	1.68457	0.0153846	0.076202
BUSSLINGER_GASTRIC_OXYNTIC_ENTEROCHROMAFFIN_LIKE_CELLS	72	0.503427	1.68365	0	0.0762679
RUBENSTEIN_SKELETAL_MUSCLE_PERICYTES	121	0.528592	1.67571	0.037037	0.0762788
DESCARTES_FETAL_CEREBELLUM_MICROGLIA	467	0.494699	1.67702	0.0514706	0.076387
FAN_OVARY_CL4_T_LYMPHOCYTE_NK_CELL_1	201	0.434074	1.67023	0.0374707	0.0763992
TRAVAGLINI_LUNG_NONCLASSICAL_MONOCYTE_CELL	156	0.499343	1.68666	0.0394737	0.0764459
HE_LIM_SUN_FETAL_LUNG_C3_INTERMEDIATE_LYMPHATIC_ENDO_CELL	348	0.410264	1.69094	0.0103093	0.0765505
FAN_OVARY_CL7_ANGEIOGENIC_ENDOTHELIAL_CELL	208	0.481499	1.69956	0.0239362	0.0766038
TRAVAGLINI_LUNG_MYELOID_DENDRITIC_TYPE_1_CELL	17	0.641029	1.7007	0.00245098	0.0768683
TRAVAGLINI_LUNG_MACROPHAGE_CELL	170	0.511746	1.67778	0.0454545	0.0768941
DESCARTES_FETAL_CEREBRUM_VASCULAR_ENDOTHELIAL_CELLS	422	0.501078	1.69197	0.0110803	0.0769381
GAO_LARGE_INTESTINE_24W_C2_MKI67POS_PROGENITOR	93	0.663564	1.67076	0.00728155	0.0769906
TRAVAGLINI_LUNG_TREM2_DENDRITIC_CELL	485	0.46372	1.69302	0.0325815	0.0771091
DESCARTES_FETAL_LUNG_MEGAKARYOCYTES	126	0.427065	1.64919	0.00238095	0.0771761
AIZARANI_LIVER_C2_KUPFFER_CELLS_1	160	0.606091	1.69419	0.0483092	0.0774736
AIZARANI_LIVER_C20_LSECS_3	247	0.516926	1.70154	0.03	0.0775548
AIZARANI_LIVER_C33_STELLATE_CELLS_2	108	0.662463	1.65079	0.0321716	0.0776471
HE_LIM_SUN_FETAL_LUNG_C2_APOE_POS_M2_MACROPHAGE_CELL	384	0.377471	1.64966	0	0.0776824
GAUTAM_EYE_CORNEA_FIBROBLASTS	141	0.513596	1.67789	0.0291005	0.0777922
HE_LIM_SUN_FETAL_LUNG_C0_VASCULAR_SMC_2_CELL	140	0.498697	1.65127	0.0248619	0.0781011
HE_LIM_SUN_FETAL_LUNG_C0_MYOFIBROBLAST_2_CELL	84	0.474502	1.70247	0.00520833	0.0781215
DURANTE_ADULT_OLFACTORY_NEUROEPITHELIUM_VASCULAR_SMOOTH_MUSCLE_CELLS	77	0.689102	1.65246	0.0376344	0.0782249
BUSSLINGER_GASTRIC_REG3A_POSITIVE_CELLS	39	0.634419	1.64377	0.0272953	0.0783685
AIZARANI_LIVER_C6_KUPFFER_CELLS_2	197	0.584379	1.64466	0.0505051	0.078585
DESCARTES_FETAL_SPLEEN_MYELOID_CELLS	97	0.519306	1.65246	0.0503597	0.079015
DESCARTES_MAIN_FETAL_SCHWANN_CELLS	38	0.492717	1.645	0.00769231	0.0791751
HE_LIM_SUN_FETAL_LUNG_C0_ASPN_POS_CHONDROCYTE	93	0.539766	1.70248	0.00791557	0.0793424
CUI_DEVELOPING_HEART_C9_B_T_CELL	129	0.551286	1.65271	0.0699774	0.0796112
TRAVAGLINI_LUNG_MYOFIBROBLAST_CELL	52	0.578283	1.64084	0.040201	0.0796831
GAUTAM_EYE_IRIS_CILIARY_BODY_MGP_HIGH_FIBROBLASTS	72	0.487707	1.65963	0.0181818	0.0797506
DURANTE_ADULT_OLFACTORY_NEUROEPITHELIUM_OLFACTORY_ENSHEATHING_GLIA	94	0.473099	1.63768	0.0161725	0.0800678
HE_LIM_SUN_FETAL_LUNG_C0_MESENCHYMAL_1_CELL	239	0.4061	1.63682	0.0163043	0.0800856
TRAVAGLINI_LUNG_ADVENTITIAL_FIBROBLAST_CELL	249	0.494859	1.61586	0.0478723	0.0801465
HE_LIM_SUN_FETAL_LUNG_C0_VASCULAR_SMC_1_CELL	99	0.550382	1.63112	0.0244565	0.0802151
CUI_DEVELOPING_HEART_C5_VALVAR_CELL	169	0.483559	1.65306	0.038961	0.0802686
AIZARANI_LIVER_C21_STELLATE_CELLS_1	168	0.633911	1.66108	0.0653951	0.0803876
TRAVAGLINI_LUNG_B_CELL	129	0.4315	1.6127	0.0320197	0.0803942
HE_LIM_SUN_FETAL_LUNG_C3_OMD_POS_ENDOTHELIAL_CELL	302	0.457553	1.70265	0.0298507	0.0803971
DESCARTES_FETAL_STOMACH_LYMPHATIC_ENDOTHELIAL_CELLS	20	0.556036	1.63839	0.0147783	0.0804581
FAN_OVARY_CL17_PUTATIVE_APOPTOTIC_SMOOTH_MUSCLE_CELL	195	0.435567	1.62876	0.0272953	0.0805077
DESCARTES_FETAL_LUNG_VASCULAR_ENDOTHELIAL_CELLS	41	0.592733	1.61415	0.0448549	0.0805828
DESCARTES_FETAL_ADRENAL_VASCULAR_ENDOTHELIAL_CELLS	99	0.494075	1.61844	0.0352304	0.0805862
DESCARTES_FETAL_INTESTINE_VASCULAR_ENDOTHELIAL_CELLS	31	0.715077	1.65963	0.0159574	0.0806175
HE_LIM_SUN_FETAL_LUNG_C0_ADVENTITIAL_FIBROBLAST	58	0.562526	1.62512	0.0342105	0.080717
ZHENG_CORD_BLOOD_C3_MEGAKARYOCYTE_ERYTHROID_PROGENITOR	83	0.390685	1.61593	0.0128535	0.0807559
DESCARTES_FETAL_ADRENAL_STROMAL_CELLS	121	0.634853	1.65527	0.0192837	0.0807969
GAUTAM_EYE_IRIS_CILIARY_BODY_MONOCYTES	103	0.464989	1.65356	0.0241287	0.0808145
TRAVAGLINI_LUNG_LIPOFIBROBLAST_CELL	120	0.479484	1.63119	0.0452261	0.0809126
ZHONG_PFC_MAJOR_TYPES_OPC	81	0.434546	1.61275	0.0237467	0.0809345
LAKE_ADULT_KIDNEY_C1_EPITHELIAL_CELLS_UNASSIGNED	27	0.496941	1.65633	0.0026178	0.081018
HE_LIM_SUN_FETAL_LUNG_C0_PERICYTE	164	0.503726	1.62899	0.0205882	0.0810265
TRAVAGLINI_LUNG_CAPILLARY_INTERMEDIATE_1_CELL	129	0.4807	1.62568	0.0355191	0.0810632
TRAVAGLINI_LUNG_BASOPHIL_MAST_1_CELL	225	0.386536	1.61858	0.0126904	0.08115
DESCARTES_MAIN_FETAL_MYELOID_CELLS	73	0.652083	1.61616	0.0786241	0.0812894
FAN_EMBRYONIC_CTX_BRAIN_EFFECTOR_T_CELL	114	0.571292	1.70335	0.0389016	0.0813393
FAN_OVARY_CL12_T_LYMPHOCYTE_NK_CELL_2	134	0.428754	1.63381	0.0421546	0.0813399
DESCARTES_FETAL_INTESTINE_MYELOID_CELLS	177	0.535411	1.63141	0.0891566	0.0814999
MANNO_MIDBRAIN_NEUROTYPES_HNBML1	275	0.358072	1.60993	0	0.0815023
DESCARTES_FETAL_PANCREAS_SMOOTH_MUSCLE_CELLS	30	0.520407	1.62155	0.0252525	0.0815125
HE_LIM_SUN_FETAL_LUNG_C0_MID_AIRWAY_SMC_1_CELL	56	0.512339	1.61914	0.0429594	0.0815407
ZHENG_CORD_BLOOD_C10_MULTILYMPHOID_PROGENITOR	75	0.488674	1.6258	0.0488998	0.0816336
HE_LIM_SUN_FETAL_LUNG_C0_MESENCHYMAL_3_CELL	145	0.444114	1.63221	0.0239362	0.0816762
TRAVAGLINI_LUNG_ALVEOLAR_FIBROBLAST_CELL	136	0.560775	1.71474	0.037234	0.0817272
TRAVAGLINI_LUNG_VASCULAR_SMOOTH_MUSCLE_CELL	47	0.745756	1.70436	0.00250627	0.0818655
TRAVAGLINI_LUNG_VEIN_CELL	37	0.642872	1.62189	0.0349127	0.0820131
FAN_EMBRYONIC_CTX_BRAIN_MYELOID	116	0.554305	1.60813	0.0572917	0.0820282
DESCARTES_FETAL_LIVER_STELLATE_CELLS	119	0.531813	1.61924	0.0145773	0.0821218
CUI_DEVELOPING_HEART_C8_MACROPHAGE	225	0.608153	1.70536	0.0378788	0.0823254
DESCARTES_FETAL_LUNG_MYELOID_CELLS	140	0.54527	1.61963	0.0884521	0.0824218
DESCARTES_FETAL_EYE_MICROGLIA	119	0.583207	1.70789	0.0471698	0.0824235
AIZARANI_LIVER_C34_MHC_II_POS_B_CELLS	111	0.438	1.60479	0.0537897	0.0826619
DESCARTES_MAIN_FETAL_SMOOTH_MUSCLE_CELLS	37	0.723276	1.60545	0.0138122	0.0827327
DURANTE_ADULT_OLFACTORY_NEUROEPITHELIUM_DENDRITIC_CELLS	92	0.640825	1.60598	0.0520833	0.0829195
DESCARTES_FETAL_EYE_VASCULAR_ENDOTHELIAL_CELLS	69	0.655181	1.60312	0.0414365	0.082972
CUI_DEVELOPING_HEART_C7_MAST_CELL	115	0.529972	1.71101	0.0222772	0.0830411
HU_FETAL_RETINA_FIBROBLAST	314	0.593406	1.71502	0.0136612	0.0831246
MANNO_MIDBRAIN_NEUROTYPES_HRGL2C	287	0.360493	1.60143	0.00278552	0.0834937
TRAVAGLINI_LUNG_FIBROMYOCYTE_CELL	22	0.550054	1.60064	0.0251256	0.0834968
DESCARTES_FETAL_PLACENTA_SMOOTH_MUSCLE_CELLS	71	0.526758	1.59692	0.0517241	0.0835563
HAY_BONE_MARROW_DENDRITIC_CELL	157	0.379983	1.59945	0.0108108	0.083588
FAN_EMBRYONIC_CTX_BIG_GROUPS_GLIAL	114	0.373519	1.59837	0.0172414	0.0836478
DESCARTES_FETAL_STOMACH_MUC13_DMBT1_POSITIVE_CELLS	74	0.569115	1.59753	0.0635294	0.0836775
AIZARANI_LIVER_C25_KUPFFER_CELLS_4	143	0.577932	1.70792	0.0282776	0.0838954
DURANTE_ADULT_OLFACTORY_NEUROEPITHELIUM_NK_CELLS	70	0.57691	1.59522	0.086758	0.0839602
TRAVAGLINI_LUNG_ALVEOLAR_EPITHELIAL_TYPE_1_CELL	333	0.364417	1.59286	0.0157895	0.0839682
FAN_EMBRYONIC_CTX_ASTROCYTE_1	65	0.431916	1.59403	0.0101523	0.0840989
ZHENG_CORD_BLOOD_C8_PUTATIVE_LYMPHOID_PRIMED_MULTIPOTENT_PROGENITOR_2	69	0.472064	1.71529	0.0254453	0.0844587
DESCARTES_FETAL_PLACENTA_VASCULAR_ENDOTHELIAL_CELLS	80	0.560535	1.59012	0.0412088	0.0844833
DESCARTES_FETAL_PLACENTA_MYELOID_CELLS	115	0.561339	1.58607	0.122727	0.0845442
DESCARTES_FETAL_CEREBRUM_MICROGLIA	354	0.45783	1.5906	0.0586735	0.0846667
FAN_OVARY_CL18_B_LYMPHOCYTE	344	0.37917	1.71888	0.00733496	0.084833
HAY_BONE_MARROW_NK_CELLS	300	0.376666	1.58645	0.0374065	0.0849122
TRAVAGLINI_LUNG_EREG_DENDRITIC_CELL	493	0.433395	1.58771	0.0443213	0.0851569
MENON_FETAL_KIDNEY_4_PODOCYTES	175	0.406544	1.58689	0.0332481	0.0851763
BUSSLINGER_DUODENAL_TUFT_CELLS	68	0.43464	1.58335	0.00527705	0.0852987
TRAVAGLINI_LUNG_AIRWAY_SMOOTH_MUSCLE_CELL	137	0.431589	1.5816	0.0588235	0.0853404
DESCARTES_FETAL_THYMUS_VASCULAR_ENDOTHELIAL_CELLS	103	0.592931	1.716	0.00257069	0.0854792
FAN_OVARY_CL14_MATURE_SMOOTH_MUSCLE_CELL	254	0.428758	1.58374	0.0597826	0.0855156
DESCARTES_FETAL_STOMACH_VASCULAR_ENDOTHELIAL_CELLS	20	0.737161	1.58185	0.0186667	0.0856599
AIZARANI_LIVER_C18_NK_NKT_CELLS_5	100	0.635376	1.72182	0.015	0.0857632
AIZARANI_LIVER_C22_RESIDENT_B_CELLS_2	24	0.67812	1.57966	0.0517647	0.0858745
MENON_FETAL_KIDNEY_0_CAP_MESENCHYME_CELLS	74	0.474976	1.57734	0.0187793	0.0863678
TRAVAGLINI_LUNG_NEUROENDOCRINE_CELL	113	0.458806	1.57823	0.0373333	0.0863683
FAN_EMBRYONIC_CTX_BIG_GROUPS_BRAIN_ENDOTHELIAL	296	0.620333	1.71923	0.00549451	0.0864378
HE_LIM_SUN_FETAL_LUNG_C0_MID_AIRWAY_SMC_2_CELL	158	0.470367	1.72299	0.00497512	0.0869972
RUBENSTEIN_SKELETAL_MUSCLE_NK_CELLS	184	0.425438	1.573	0.0829268	0.0876759
AIZARANI_LIVER_C9_LSECS_1	258	0.499344	1.57472	0.0558659	0.0877318
CUI_DEVELOPING_HEART_LEFT_VENTRICULAR_CARDIOMYOCYTE	30	0.483777	1.57187	0.0474934	0.0879494
VANGURP_PANCREATIC_ALPHA_CELL	34	0.506815	1.57342	0.028133	0.0879945
DESCARTES_FETAL_MUSCLE_SMOOTH_MUSCLE_CELLS	68	0.576908	1.72374	0.0184211	0.0882084
HU_FETAL_RETINA_MICROGLIA	311	0.562518	1.72569	0.032419	0.0885169
DESCARTES_FETAL_ADRENAL_MYELOID_CELLS	138	0.545836	1.5687	0.11194	0.0887633
RUBENSTEIN_SKELETAL_MUSCLE_FBN1_FAP_CELLS	244	0.464198	1.56908	0.0769231	0.0890798
DESCARTES_FETAL_HEART_VASCULAR_ENDOTHELIAL_CELLS	19	0.626109	1.55969	0.0526316	0.0891378
HE_LIM_SUN_FETAL_LUNG_C2_CXCL9_POS_MACROPHAGE_CELL	105	0.478594	1.55845	0.0732861	0.0895491
GAO_LARGE_INTESTINE_24W_C6_SECRETORY_PROGENITOR	16	0.648332	1.55979	0.0280374	0.0895779
HE_LIM_SUN_FETAL_LUNG_C4_ILCP_CELL	155	0.383173	1.56398	0.0268817	0.0897754
AIZARANI_LIVER_C39_EPCAM_POS_BILE_DUCT_CELLS_4	160	0.391844	1.56226	0.0275689	0.089787
CUI_DEVELOPING_HEART_C6_EPICARDIAL_CELL	165	0.399452	1.56009	0.00824176	0.0898623
ZHONG_PFC_MAJOR_TYPES_ASTROCYTES	275	0.344492	1.56451	0.00325733	0.0898742
MENON_FETAL_KIDNEY_3_STROMAL_CELLS	66	0.663042	1.56297	0.0638298	0.0898845
RUBENSTEIN_SKELETAL_MUSCLE_FAP_CELLS	153	0.542732	1.56616	0.112821	0.0898946
TRAVAGLINI_LUNG_BASOPHIL_MAST_2_CELL	415	0.341896	1.56516	0.00554017	0.0899425
CUI_DEVELOPING_HEART_TRABECULAR_ATRIAL_CARDIOMYOCYTE	160	0.453095	1.72621	0.00923787	0.0901813
TRAVAGLINI_LUNG_BRONCHIAL_VESSEL_2_CELL	223	0.403644	1.56043	0.0586735	0.0902671
DURANTE_ADULT_OLFACTORY_NEUROEPITHELIUM_MACROPHAGES	67	0.693399	1.73244	0.0216346	0.0911658
BUSSLINGER_ESOPHAGEAL_DENDRITIC_CELLS	184	0.521458	1.72682	0.026699	0.0914586
CUI_DEVELOPING_HEART_VASCULAR_ENDOTHELIAL_CELL	163	0.496535	1.72797	0.02	0.0927037
DESCARTES_FETAL_MUSCLE_VASCULAR_ENDOTHELIAL_CELLS	52	0.523107	1.55136	0.0411311	0.0930153
GAO_LARGE_INTESTINE_24W_C1_DCLK1POS_PROGENITOR	87	0.703051	1.55167	0.107955	0.0932655
AIZARANI_LIVER_C13_LSECS_2	236	0.582423	1.73254	0.00520833	0.0934176
BUSSLINGER_DUODENAL_EC_CELLS	25	0.549391	1.54896	0.0213333	0.0942062
DESCARTES_FETAL_ADRENAL_SCHWANN_CELLS	103	0.386561	1.54766	0.0197531	0.0945543
HE_LIM_SUN_FETAL_LUNG_C3_LYMPHATIC_ENDOTHELIAL_CELL	335	0.46109	1.73907	0	0.0948686
CUI_DEVELOPING_HEART_VALVAR_ENDOTHELIAL_CELL	114	0.474975	1.54597	0.0679887	0.0952315
DESCARTES_FETAL_CEREBELLUM_VASCULAR_ENDOTHELIAL_CELLS	480	0.518501	1.74233	0.00537634	0.0952708
RUBENSTEIN_SKELETAL_MUSCLE_PCV_ENDOTHELIAL_CELLS	191	0.42166	1.73315	0.0232558	0.0953598
HU_FETAL_RETINA_RPE	234	0.440134	1.73533	0	0.0956739
TRAVAGLINI_LUNG_CAPILLARY_AEROCYTE_CELL	36	0.585892	1.7446	0.00765306	0.0959524
LAKE_ADULT_KIDNEY_C23_ENDOTHELIAL_CELLS_AVR	110	0.412378	1.54162	0.100796	0.0963916
HE_LIM_SUN_FETAL_LUNG_C7_FGFBP2_POS_NEURAL_PROGENITOR_CELL	45	0.395962	1.53819	0.0124069	0.0965883
TRAVAGLINI_LUNG_ARTERY_CELL	115	0.519496	1.75461	0.00252525	0.0966028
AIZARANI_LIVER_C4_EPCAM_POS_BILE_DUCT_CELLS_1	164	0.350399	1.5406	0	0.0966439
HE_LIM_SUN_FETAL_LUNG_C5_CD5_POS_CCL22_NEG_MATURE_B_CELL	129	0.433365	1.54167	0.0808824	0.0968798
DESCARTES_FETAL_HEART_SMOOTH_MUSCLE_CELLS	32	0.581413	1.54234	0.0482955	0.0969607
TRAVAGLINI_LUNG_LYMPHATIC_CELL	183	0.433168	1.53908	0.0807292	0.096996
AIZARANI_LIVER_C7_EPCAM_POS_BILE_DUCT_CELLS_2	184	0.354105	1.53819	0.0058997	0.0970967
DESCARTES_FETAL_LIVER_VASCULAR_ENDOTHELIAL_CELLS	100	0.535074	1.74666	0	0.0972692
TRAVAGLINI_LUNG_IGSF21_DENDRITIC_CELL	40	0.684909	1.74853	0.016092	0.0986317
GAUTAM_EYE_CHOROID_SCLERA_FIBROBLASTS	171	0.389333	1.53297	0.0338983	0.0992704
DESCARTES_FETAL_EYE_STROMAL_CELLS	80	0.664195	1.53163	0.0491329	0.0992873
LAKE_ADULT_KIDNEY_C27_VASCULAR_SMOOTH_MUSCLE_CELLS_AND_PERICYTES	135	0.440198	1.53357	0.0783784	0.0993259
DESCARTES_FETAL_KIDNEY_VASCULAR_ENDOTHELIAL_CELLS	75	0.582524	1.75495	0.00808625	0.0994846
MURARO_PANCREAS_ALPHA_CELL	472	0.337526	1.53178	0.0161725	0.099724
DESCARTES_MAIN_FETAL_ENS_NEURONS	23	0.48487	1.52947	0.0306604	0.0999769
DESCARTES_MAIN_FETAL_VASCULAR_ENDOTHELIAL_CELLS	38	0.650234	1.5298	0.0405797	0.100252
DESCARTES_FETAL_SPLEEN_STROMAL_CELLS	35	0.432688	1.52636	0.0393701	0.101769
HAY_BONE_MARROW_CD34_POS_MKP	52	0.479701	1.75559	0	0.102224
LAKE_ADULT_KIDNEY_C22_ENDOTHELIAL_CELLS_GLOMERULAR_CAPILLARIES	118	0.441211	1.51874	0.0820513	0.102368
BUSSLINGER_GASTRIC_NECK_CELLS	34	0.542665	1.52362	0.0558511	0.102554
FAN_EMBRYONIC_CTX_BRAIN_ENDOTHELIAL_2	258	0.588946	1.51763	0.0553846	0.102673
CUI_DEVELOPING_HEART_ENDOCARDIAL_CELL	45	0.498371	1.51901	0.08	0.102702
HE_LIM_SUN_FETAL_LUNG_C0_AIRWAY_FIBROBLAST	23	0.526705	1.52407	0.0456853	0.102836
DESCARTES_FETAL_EYE_PDE11A_FAM19A2_POSITIVE_CELLS	22	0.510453	1.52239	0.0479452	0.102934
HE_LIM_SUN_FETAL_LUNG_C3_VENOUS_ENDOTHELIAL_CELL	77	0.48929	1.51947	0.0897098	0.102944
BUSSLINGER_GASTRIC_PREZYMOGENIC_CELLS	50	0.519703	1.51647	0.0469613	0.103
HU_FETAL_RETINA_MULLER	36	0.473598	1.52134	0.0426667	0.103129
HE_LIM_SUN_FETAL_LUNG_C2_SPP1_POS_MACROPHAGE_CELL	42	0.627758	1.51977	0.0765172	0.103236
DESCARTES_FETAL_INTESTINE_SMOOTH_MUSCLE_CELLS	43	0.518057	1.51993	0.102689	0.103595
FAN_EMBRYONIC_CTX_BIG_GROUPS_BRAIN_IMMUNE	119	0.613441	1.75713	0.0298165	0.104568
TRAVAGLINI_LUNG_NEUTROPHIL_CELL	267	0.372786	1.51169	0.0639386	0.105273
DESCARTES_FETAL_LIVER_MYELOID_CELLS	152	0.469168	1.51034	0.130864	0.105609
DESCARTES_FETAL_PANCREAS_MYELOID_CELLS	180	0.484274	1.50958	0.125	0.105641
AIZARANI_LIVER_C23_KUPFFER_CELLS_3	182	0.495277	1.51175	0.0904255	0.105739
DESCARTES_MAIN_FETAL_MEGAKARYOCYTES	151	0.327028	1.50842	0.012987	0.105856
TRAVAGLINI_LUNG_BRONCHIAL_VESSEL_1_CELL	185	0.354131	1.50657	0.0631313	0.106193
CUI_DEVELOPING_HEART_C4_ENDOTHELIAL_CELL	123	0.608365	1.7593	0.00515464	0.106222
GAUTAM_EYE_IRIS_CILIARY_BODY_CRYAA_HIGH_CILIARY_BODY_CELLS	65	0.393137	1.50474	0.0479798	0.10647
HE_LIM_SUN_FETAL_LUNG_C0_RESTING_CHONDROCYTE	88	0.388549	1.50663	0.0238727	0.106652
LAKE_ADULT_KIDNEY_C25_ENDOTHELIAL_CELLS_UNASSIGNED	34	0.508951	1.50488	0.0512821	0.106867
HE_LIM_SUN_FETAL_LUNG_C3_GRIA2_POS_ARTERIAL_ENDO_CELL	100	0.532862	1.76171	0	0.107652
MANNO_MIDBRAIN_NEUROTYPES_HOPC	313	0.322945	1.50097	0.0162602	0.107927
HE_LIM_SUN_FETAL_LUNG_C4_ACTIVATED_NK_CELL	43	0.433436	1.50144	0.0373134	0.108112
ZHONG_PFC_C4_PTGDS_POS_OPC	123	0.353017	1.49961	0.0108992	0.108416
HE_LIM_SUN_FETAL_LUNG_C0_MYOFIBROBLAST_3_CELL	22	0.500654	1.49846	0.0335196	0.108767
DESCARTES_FETAL_LUNG_MESOTHELIAL_CELLS	72	0.389601	1.49462	0.015748	0.109387
DURANTE_ADULT_OLFACTORY_NEUROEPITHELIUM_B_CELLS	27	0.640521	1.49494	0.117788	0.109654
DURANTE_ADULT_OLFACTORY_NEUROEPITHELIUM_MONOCYTES	28	0.6746	1.49089	0.128954	0.109727
CUI_DEVELOPING_HEART_TRABECULAR_VENTRICULAR_CARDIOMYOCYTE	85	0.337738	1.49193	0.00268097	0.109941
HE_LIM_SUN_FETAL_LUNG_C1_PULMONARY_NEUROENDOCRINE_CELL	198	0.372997	1.49114	0.0294118	0.109973
DESCARTES_MAIN_FETAL_MESOTHELIAL_CELLS	18	0.480501	1.49515	0.0406091	0.110003
HE_LIM_SUN_FETAL_LUNG_C1_CLUB_CELL	52	0.401014	1.4924	0.0336134	0.110153
DESCARTES_FETAL_KIDNEY_MYELOID_CELLS	155	0.487107	1.4954	0.141753	0.110342
DESCARTES_FETAL_STOMACH_LYMPHOID_CELLS	62	0.571185	1.4892	0.126386	0.110525
LAKE_ADULT_KIDNEY_C26_MESANGIAL_CELLS	152	0.443843	1.48229	0.0926431	0.110921
ZHENG_CORD_BLOOD_C9_GRANULOCYTE_MACROPHAGE_PROGENITOR	79	0.368223	1.488	0.045	0.110938
DESCARTES_MAIN_FETAL_METANEPHRIC_CELLS	26	0.457021	1.48267	0.0467033	0.111175
FAN_EMBRYONIC_CTX_NSC_1	15	0.63757	1.48371	0.0773196	0.111181
BUSSLINGER_GASTRIC_D_CELLS	25	0.601417	1.76223	0	0.11128
VANGURP_PANCREATIC_DELTA_CELL	64	0.398796	1.48304	0.00757576	0.111341
DESCARTES_FETAL_THYMUS_STROMAL_CELLS	116	0.622035	1.48532	0.152695	0.11138
RUBENSTEIN_SKELETAL_MUSCLE_MYELOID_CELLS	281	0.354142	1.48384	0.0990099	0.111561
TRAVAGLINI_LUNG_ALVEOLAR_EPITHELIAL_TYPE_2_CELL	111	0.340017	1.48572	0.011396	0.111571
HE_LIM_SUN_FETAL_LUNG_C1_SMG_BASAL_CELL	317	0.391397	1.48429	0.08	0.111686
DESCARTES_MAIN_FETAL_STELLATE_CELLS	44	0.466171	1.48608	0.0612245	0.111798
DESCARTES_FETAL_STOMACH_MYELOID_CELLS	56	0.702835	1.76503	0.0266344	0.112477
MENON_FETAL_KIDNEY_9_ENDOTHELIAL_CELLS	84	0.689858	1.76968	0.0025	0.112643
ZHENG_CORD_BLOOD_C7_PUTATIVE_LYMPHOID_PRIMED_MULTIPOTENT_PROGENITOR_1	68	0.372467	1.47742	0.0320856	0.11357
HE_LIM_SUN_FETAL_LUNG_C2_DC1_CELL	270	0.321383	1.47595	0.0131579	0.114151
DESCARTES_FETAL_PANCREAS_CCL19_CCL21_POSITIVE_CELLS	51	0.456327	1.47487	0.0637681	0.114509
FAN_EMBRYONIC_CTX_BRAIN_NAIVE_LIKE_T_CELL	124	0.43845	1.47414	0.112644	0.114629
HE_LIM_SUN_FETAL_LUNG_C3_AEROCYTE	79	0.422999	1.47213	0.0521978	0.11521
DESCARTES_MAIN_FETAL_ENDOCARDIAL_CELLS	64	0.489048	1.4725	0.0889488	0.115377
FAN_OVARY_CL5_HEALTHY_SELECTABLE_FOLLICLE_THECAL_CELL	269	0.423987	1.46988	0.0979229	0.115838
FAN_OVARY_CL3_MATURE_CUMULUS_GRANULOSA_CELL_1	210	0.336335	1.47053	0.030137	0.11585
HE_LIM_SUN_FETAL_LUNG_C7_TM4SF4_POS_PENK_POS_NEURON_CELL	105	0.357359	1.46836	0.0122549	0.11631
MANNO_MIDBRAIN_NEUROTYPES_HPROGM	260	0.367523	1.46443	0.0474934	0.117271
MURARO_PANCREAS_ENDOTHELIAL_CELL	295	0.63232	1.76985	0	0.117343
MANNO_MIDBRAIN_NEUROTYPES_HDA	435	0.326773	1.46451	0.046875	0.11769
ZHENG_CORD_BLOOD_C6_HSC_MULTIPOTENT_PROGENITOR	82	0.415171	1.46486	0.0906736	0.117935
HAY_BONE_MARROW_NEUTROPHIL	378	0.36948	1.46526	0.103746	0.11811
DESCARTES_FETAL_SPLEEN_MEGAKARYOCYTES	85	0.395363	1.46245	0.0289474	0.118527
AIZARANI_LIVER_C28_NK_NKT_CELLS_6	80	0.421195	1.46115	0.0972851	0.118877
CUI_DEVELOPING_HEART_CORONARY_VASCULAR_ENDOTHELIAL_CELL	36	0.626763	1.45921	0.117978	0.11989
HE_LIM_SUN_FETAL_LUNG_C7_COL20A1_POS_SCHWANN_CELL	60	0.415653	1.45781	0.0663391	0.120298
DESCARTES_MAIN_FETAL_IGFBP1_DKK1_POSITIVE_CELLS	141	0.451685	1.45638	0.106849	0.12098
DURANTE_ADULT_OLFACTORY_NEUROEPITHELIUM_MAST_CELLS	60	0.597495	1.77062	0.021327	0.121591
GAO_LARGE_INTESTINE_ADULT_CA_ENTEROENDOCRINE_CELLS	257	0.34086	1.45452	0.0288714	0.121906
TRAVAGLINI_LUNG_MUCOUS_CELL	111	0.425735	1.45262	0.0648649	0.122871
BUSSLINGER_GASTRIC_CHIEF_CELLS	49	0.485544	1.45012	0.0880829	0.123671
HE_LIM_SUN_FETAL_LUNG_C0_MESENCHYMAL_2_CELL	246	0.404963	1.45059	0.118812	0.123797
FAN_OVARY_CL6_PUTATIVE_EARLY_ATRETIC_FOLLICLE_THECAL_CELL_2	254	0.455039	1.44761	0.154762	0.12392
HAY_BONE_MARROW_EOSINOPHIL	41	0.427874	1.44906	0.0724638	0.123957
DESCARTES_FETAL_STOMACH_NEUROENDOCRINE_CELLS	42	0.397291	1.44245	0.0497512	0.124232
TRAVAGLINI_LUNG_PLATELET_MEGAKARYOCYTE_CELL	490	0.292337	1.44767	0.0175953	0.124369
HU_FETAL_RETINA_PHOTORECEPTOR	59	0.376266	1.44475	0.0333333	0.124388
HE_LIM_SUN_FETAL_LUNG_C0_ACTC_POS_SMC_CELL	493	0.303727	1.4439	0.0285714	0.124477
DESCARTES_FETAL_HEART_MYELOID_CELLS	108	0.51388	1.4427	0.164557	0.124483
HE_LIM_SUN_FETAL_LUNG_C1_GHRL_POS_NE_PRECURSOR_CELL	355	0.353808	1.4453	0.0391061	0.124484
BUSSLINGER_DUODENAL_BCHE_CELLS	36	0.48002	1.44629	0.0902062	0.124539
HE_LIM_SUN_FETAL_LUNG_C0_MYOFIBROBLAST_1_CELL	54	0.443111	1.44303	0.0974359	0.12471
BUSSLINGER_GASTRIC_X_CELLS	163	0.339248	1.44079	0.0291005	0.124712
ZHONG_PFC_MAJOR_TYPES_INTERNEURON	17	0.517271	1.4413	0.0839695	0.12478
CUI_DEVELOPING_HEART_RIGHT_VENTRICULAR_CARDIOMYOCYTE	19	0.489891	1.44532	0.0637255	0.124914
HE_LIM_SUN_FETAL_LUNG_C5_CD5_NEG_MATURE_B_CELL	44	0.484694	1.43911	0.116667	0.125605
DESCARTES_FETAL_MUSCLE_STROMAL_CELLS	71	0.512117	1.43675	0.128655	0.126924
AIZARANI_LIVER_C31_KUPFFER_CELLS_5	102	0.481824	1.77081	0	0.127049
CUI_DEVELOPING_HEART_COMPACT_VENTRICULAR_CARDIOMYOCYTE	54	0.527226	1.4353	0.179837	0.127645
HE_LIM_SUN_FETAL_LUNG_C4_ILC3_CELL	61	0.382168	1.4318	0.0843672	0.128765
GAUTAM_EYE_IRIS_CILIARY_BODY_FIBROBLASTS	89	0.408713	1.43297	0.0954907	0.128912
HE_LIM_SUN_FETAL_LUNG_C0_INTERM_CHONDROCYTE	53	0.41054	1.43224	0.0635838	0.128922
DESCARTES_FETAL_LUNG_NEUROENDOCRINE_CELLS	71	0.413821	1.4289	0.0594315	0.130519
AIZARANI_LIVER_C1_NK_NKT_CELLS_1	132	0.454244	1.42719	0.155093	0.130706
MANNO_MIDBRAIN_NEUROTYPES_HRGL3	478	0.347111	1.42651	0.0928144	0.130803
DESCARTES_MAIN_FETAL_CCL19_CCL21_POSITIVE_CELLS	166	0.328902	1.4275	0.0309859	0.130851
HE_LIM_SUN_FETAL_LUNG_C2_BASOPHIL_CELL	91	0.354165	1.42777	0.0555556	0.131039
DESCARTES_FETAL_LIVER_MEGAKARYOCYTES	109	0.369137	1.4235	0.0446194	0.132642
AIZARANI_LIVER_C29_MVECS_2	255	0.548197	1.77105	0.0229008	0.133038
CUI_DEVELOPING_HEART_5TH_WEEK_ATRIAL_CARDIOMYOCYTE	34	0.406723	1.42167	0.0470914	0.133498
HE_LIM_SUN_FETAL_LUNG_C7_SST_POS_NEURON_CELL	320	0.321742	1.42118	0.0322581	0.13352
GAO_LARGE_INTESTINE_ADULT_CG_GOBLET_CELL_SUBTYPE_2	41	0.471877	1.41992	0.137931	0.13389
FAN_OVARY_CL16_LYMPHATIC_ENDOTHELIAL_CELL	196	0.521491	1.77438	0.00518135	0.136163
HE_LIM_SUN_FETAL_LUNG_C0_LATE_AIRWAY_SMC_CELL	96	0.3906	1.41623	0.100529	0.136315
HE_LIM_SUN_FETAL_LUNG_C2_DC2_CELL	43	0.408442	1.41314	0.105263	0.137564
HE_LIM_SUN_FETAL_LUNG_C1_GHRL_POS_NEUROENDOCRINE_CELL	131	0.394594	1.41361	0.0725806	0.1377
GAO_LARGE_INTESTINE_ADULT_CI_MESENCHYMAL_CELLS	299	0.587982	1.77736	0.0126582	0.138383
CUI_DEVELOPING_HEART_C3_FIBROBLAST_LIKE_CELL	101	0.676535	1.41053	0.244713	0.138776
DESCARTES_FETAL_EYE_SKELETAL_MUSCLE_CELLS	132	0.307645	1.41065	0.00854701	0.139141
GAO_SMALL_INTESTINE_24W_C4_ENTEROCYTE_PROGENITOR_SUBTYPE_2	77	0.394026	1.40633	0.118932	0.140349
VANGURP_PANCREATIC_GAMMA_CELL	39	0.426532	1.40638	0.0586797	0.14079
HE_LIM_SUN_FETAL_LUNG_C4_ILC2_CELL	122	0.33007	1.40727	0.0493507	0.140984
GAUTAM_EYE_CORNEA_MONOCYTES	224	0.278072	1.40639	0.00797872	0.141259
HE_LIM_SUN_FETAL_LUNG_C4_CD4_T_CELL	27	0.472953	1.40118	0.126761	0.143925
MENON_FETAL_KIDNEY_6_COLLECTING_DUCT_CELLS	77	0.346659	1.39995	0.0752688	0.144512
TRAVAGLINI_LUNG_PERICYTE_CELL	100	0.617281	1.77817	0.002457	0.146047
GAUTAM_EYE_IRIS_CILIARY_BODY_WIF1_HIGH_FIBROBLASTS	107	0.355128	1.39736	0.077957	0.146131
CUI_DEVELOPING_HEART_CARDIAC_FIBROBLASTS	91	0.334768	1.39431	0.0542857	0.147272
GAO_LARGE_INTESTINE_ADULT_CE_OLFM4HIGH_STEM_CELL	277	0.329308	1.39475	0.0364742	0.147494
MANNO_MIDBRAIN_NEUROTYPES_HNBML5	397	0.283104	1.39295	0.02849	0.147848
HE_LIM_SUN_FETAL_LUNG_C1_AT1_CELL	34	0.48716	1.3904	0.158046	0.148606
HE_LIM_SUN_FETAL_LUNG_C2_PDC_CELL	109	0.34081	1.39069	0.0434783	0.148911
DESCARTES_MAIN_FETAL_RETINAL_PIGMENT_CELLS	119	0.305326	1.39085	0.0202532	0.149338
DURANTE_ADULT_OLFACTORY_NEUROEPITHELIUM_CD8_T_CELLS	59	0.516041	1.38844	0.186253	0.14935
DESCARTES_FETAL_PANCREAS_VASCULAR_ENDOTHELIAL_CELLS	45	0.529434	1.38912	0.121302	0.149374
MURARO_PANCREAS_DELTA_CELL	215	0.313538	1.38537	0.0533708	0.150165
GAO_ESOPHAGUS_25W_C4_FGFR1HIGH_EPITHELIAL_CELLS	174	0.39591	1.38672	0.158501	0.150191
RUBENSTEIN_SKELETAL_MUSCLE_SMOOTH_MUSCLE_CELLS	356	0.332906	1.38544	0.128535	0.150604
DESCARTES_MAIN_FETAL_LYMPHATIC_ENDOTHELIAL_CELLS	67	0.451665	1.38382	0.167647	0.15085
ZHONG_PFC_C3_MICROGLIA	414	0.303576	1.3831	0.0527778	0.150956
AIZARANI_LIVER_C10_MVECS_1	222	0.619397	1.80261	0.00259067	0.154396
FAN_EMBRYONIC_CTX_BRAIN_ENDOTHELIAL_1	363	0.523297	1.79452	0.00257069	0.155028
DURANTE_ADULT_OLFACTORY_NEUROEPITHELIUM_PERICYTES	62	0.687677	1.77824	0.00773196	0.155175
TRAVAGLINI_LUNG_CD4_MEMORY_EFFECTOR_T_CELL	61	0.444694	1.3764	0.175824	0.155526
ZHONG_PFC_C2_THY1_POS_OPC	20	0.411822	1.37546	0.0876712	0.155754
LAKE_ADULT_KIDNEY_C28_INTERSTITIUM	76	0.466537	1.37248	0.160326	0.157734
DESCARTES_MAIN_FETAL_AMACRINE_CELLS	18	0.473403	1.37198	0.125858	0.157806
ZHENG_CORD_BLOOD_C2_PUTATIVE_BASOPHIL_EOSINOPHIL_MAST_CELL_PROGENITOR	80	0.550206	2.01041	0	0.159017
GAUTAM_EYE_IRIS_CILIARY_BODY_MEG3_HIGH_FIBROBLASTS	92	0.363658	1.36871	0.0931373	0.160185
MANNO_MIDBRAIN_NEUROTYPES_HDA1	496	0.293304	1.36732	0.0752688	0.160329
HE_LIM_SUN_FETAL_LUNG_C1_PROXIMAL_SECRETORY_1_CELL	93	0.367532	1.36672	0.0878187	0.160353
DESCARTES_FETAL_KIDNEY_MESANGIAL_CELLS	45	0.411345	1.36576	0.137157	0.160703
AIZARANI_LIVER_C5_NK_NKT_CELLS_3	103	0.447024	1.36749	0.177156	0.160706
DESCARTES_FETAL_INTESTINE_STROMAL_CELLS	32	0.526184	1.36342	0.208556	0.16167
TRAVAGLINI_LUNG_CD8_NAIVE_T_CELL	120	0.405887	1.36361	0.1513	0.161999
DESCARTES_FETAL_STOMACH_STROMAL_CELLS	44	0.751212	1.78023	0.0190931	0.16221
DESCARTES_FETAL_STOMACH_GOBLET_CELLS	16	0.610931	1.36003	0.177177	0.162708
HE_LIM_SUN_FETAL_LUNG_C7_PCP4_POS_NEURON_CELL	45	0.386892	1.35909	0.103627	0.162907
FAN_EMBRYONIC_CTX_MICROGLIA_3	15	0.608372	1.36083	0.17849	0.163092
HAY_BONE_MARROW_FOLLICULAR_B_CELL	116	0.351009	1.36006	0.126521	0.163191
HAY_BONE_MARROW_PLASMA_CELL	84	0.362798	1.36109	0.126551	0.163369
HE_LIM_SUN_FETAL_LUNG_C7_LATE_SCHWANN_CELL	82	0.548304	1.80387	0.00238663	0.165658
TRAVAGLINI_LUNG_NATURAL_KILLER_CELL	111	0.373796	1.3531	0.135417	0.166609
FAN_OVARY_CL2_PUTATIVE_EARLY_ATRETIC_FOLLICLE_THECAL_CELL_1	85	0.392863	1.35313	0.166667	0.16708
DESCARTES_FETAL_LUNG_STROMAL_CELLS	37	0.44865	1.35341	0.166247	0.167207
DURANTE_ADULT_OLFACTORY_NEUROEPITHELIUM_IMMATURE_NEURONS	123	0.322788	1.35125	0.0882353	0.167598
HE_LIM_SUN_FETAL_LUNG_C1_PULMONARY_NE_PRECURSOR_CELL	259	0.324136	1.34924	0.0934844	0.169044
TRAVAGLINI_LUNG_CLASSICAL_MONOCYTE_CELL	232	0.387793	1.34835	0.209366	0.169352
HAY_BONE_MARROW_PLATELET	212	0.301715	1.3462	0.0884719	0.169376
DESCARTES_FETAL_KIDNEY_STROMAL_CELLS	120	0.48073	1.3466	0.215625	0.169541
HE_LIM_SUN_FETAL_LUNG_C2_NEUTROPHIL_CELL	59	0.421071	1.34704	0.148649	0.169792
ZHENG_CORD_BLOOD_C4_PUTATIVE_EARLY_ERYTHROID_COMMITMENT	80	0.351891	1.34138	0.12069	0.171774
MANNO_MIDBRAIN_NEUROTYPES_HNBM	248	0.30613	1.3423	0.0589888	0.171968
ZHONG_PFC_C3_ASTROCYTE	329	0.309218	1.34164	0.0813397	0.171988
HE_LIM_SUN_FETAL_LUNG_C1_EARLY_STALK_CELL	466	0.351568	1.34009	0.177945	0.172243
DESCARTES_FETAL_SPLEEN_VASCULAR_ENDOTHELIAL_CELLS	38	0.41851	1.33906	0.130667	0.172565
DURANTE_ADULT_OLFACTORY_NEUROEPITHELIUM_MATURE_NEURONS	165	0.299137	1.33742	0.0619718	0.17344
HE_LIM_SUN_FETAL_LUNG_C1_EARLY_TIP_CELL	117	0.420312	1.33633	0.208333	0.173908
RUBENSTEIN_SKELETAL_MUSCLE_ENDOTHELIAL_CELLS	117	0.588086	1.80558	0.00737101	0.177131
AIZARANI_LIVER_C24_EPCAM_POS_BILE_DUCT_CELLS_3	161	0.336361	1.33177	0.127027	0.17745
GAO_SMALL_INTESTINE_24W_C9_ENTEROENDOCRINE_CELL	41	0.427766	1.32937	0.168342	0.177512
DURANTE_ADULT_OLFACTORY_NEUROEPITHELIUM_CD4_T_CELLS	20	0.573029	1.32869	0.211845	0.177542
MANNO_MIDBRAIN_NEUROTYPES_HDA2	427	0.285826	1.32956	0.0904255	0.177899
HE_LIM_SUN_FETAL_LUNG_C0_EARLY_MESOTHELIAL_CELL	489	0.260205	1.32776	0.0434783	0.178017
MANNO_MIDBRAIN_NEUROTYPES_HOMTN	332	0.285323	1.33027	0.0775623	0.178307
HAY_BONE_MARROW_CD34_POS_HSC	94	0.322146	1.32958	0.0825959	0.178382
HE_LIM_SUN_FETAL_LUNG_C1_INTERM_NEUROENDOCRINE_CELL	228	0.336288	1.32163	0.120448	0.18234
GAUTAM_EYE_IRIS_CILIARY_BODY_ACTIVATED_T_CELLS	111	0.301603	1.32031	0.0968586	0.182504
DESCARTES_FETAL_LUNG_LYMPHATIC_ENDOTHELIAL_CELLS	47	0.396386	1.3187	0.165714	0.182734
LAKE_ADULT_KIDNEY_C18_COLLECTING_DUCT_PRINCIPAL_CELLS_MEDULLA	276	0.272039	1.32179	0.102151	0.18275
DESCARTES_MAIN_FETAL_LYMPHOID_CELLS	105	0.401941	1.31932	0.174825	0.182757
DURANTE_ADULT_OLFACTORY_NEUROEPITHELIUM_FIBROBLASTS_STROMAL_CELLS	71	0.579756	1.32052	0.299712	0.182791
ZHENG_CORD_BLOOD_C1_PUTATIVE_MEGAKARYOCYTE_PROGENITOR	82	0.544492	1.83189	0	0.185007
HE_LIM_SUN_FETAL_LUNG_C1_PROXIMAL_SECRETORY_PROGENITORS_CELL	110	0.31496	1.31543	0.0955224	0.185369
GAUTAM_EYE_IRIS_CILIARY_BODY_CILIARY_BODY_ENDOTHELIAL_CELLS	296	0.252358	1.31461	0.0279503	0.185601
TRAVAGLINI_LUNG_CLUB_CELL	93	0.29546	1.31131	0.117143	0.187943
AIZARANI_LIVER_C32_MVECS_3	106	0.596837	1.80805	0.0144231	0.189212
HE_LIM_SUN_FETAL_LUNG_C1_LATE_AIRWAY_PROGENITOR_CELL	21	0.416833	1.30083	0.142132	0.191997
FAN_EMBRYONIC_CTX_ASTROCYTE_2	135	0.30918	1.30317	0.124668	0.192116
DESCARTES_FETAL_EYE_RETINAL_PIGMENT_CELLS	63	0.331071	1.30115	0.0976864	0.192253
GAO_SMALL_INTESTINE_24W_C2_PROCRPOS_PROGENITOR	16	0.722483	1.30145	0.338608	0.19251
GAO_LARGE_INTESTINE_ADULT_CF_GOBLET_CELL_SUBTYPE_1	18	0.473012	1.30575	0.155367	0.192525
HE_LIM_SUN_FETAL_LUNG_C2_HSC_ELP_CELL	331	0.272177	1.30205	0.0564516	0.192539
HE_LIM_SUN_FETAL_LUNG_C5_LATE_PRO_B_CELL	27	0.458906	1.30389	0.180791	0.192551
DESCARTES_MAIN_FETAL_GOBLET_CELLS	38	0.566806	1.3033	0.198492	0.192593
DESCARTES_FETAL_STOMACH_MESOTHELIAL_CELLS	24	0.429438	1.30424	0.181818	0.19273
HE_LIM_SUN_FETAL_LUNG_C7_MFNG_POS_DBH_POS_NEURON_CELL	15	0.466428	1.30432	0.157143	0.193201
MENON_FETAL_KIDNEY_10_IMMUNE_CELLS	60	0.645836	1.81412	0.00461894	0.198201
MANNO_MIDBRAIN_NEUROTYPES_HMGL	476	0.5271	1.83415	0.0126904	0.206844
ZHONG_PFC_MAJOR_TYPES_MICROGLIA	361	0.586889	1.8375	0.00973236	0.231532
