# Supplementary material for: Stage II oesophageal carcinoma: peril in disguise associated with cellular reprogramming and oncogenesis regulated by pseudogenes
Source: BMC Genomics. 2024 Feb 2;25:135. doi: 10.1186/s12864-024-10023-9 (PMC10835973; doi:10.1186/s12864-024-10023-9)
Supplement: Supplementary file 13 — Additional file 13: Table S5. D) Table indicating correlation coefficients and their associated p-value for correlation between two genes for Stage IV interactions. The cells highlighted with bold blue text indicate associations that have been proved experimentally. Additionally, the grey color cells indicate significant associations only in either pearson or spearman correlation coefficient, while the rest of the values are significant for both correlation coefficients. [file 12864_2024_10023_MOESM13_ESM.xlsx]

## Sheet: Stage I
Table S5. A) Table indicating correlation coefficients and their associated p-value for correlation between two genes for Stage I interactions. The cells highlighted with bold blue text indicate associations that have been proved experimentally. Additionally, the grey color cells indicate significant associations only in either pearson or spearman correlation coefficient, while the rest of the va…
Interaction	Pearson Correlation Coefficient (PCC)	PCC associated p-value	Spearman Correlation Coefficient (SCC)	SCC associated p-value
ALPI (interacts with) MTTP	0.84	4.7e-05	0.8	0.00022
AOC4P (interacts with) GINS1	-0.32	0.22	-0.53	0.037
AOC4P (interacts with) NCAM1	0.94	3.8e-08	0.5	0.049
AOC4P (interacts with) ZEB1	0.87	9.5e-06	0.37	0.16
BTD (interacts with) CCT8P1	0.43	0.095	0.64	0.0086
BTD (interacts with) SERPINB5	-0.54	0.032	-0.64	0.0094
CARD14 (interacts with) POU3F1	0.33	0.21	0.61	0.015
CARD14 (interacts with) S100A16	0.64	0.0081	0.32	0.23
CARD14 (interacts with) SERPINB5	0.23	0.39	0.65	0.0082
CCNA2 (interacts with) CCNB1	0.72	0.0017	0.59	0.018
CCNA2 (interacts with) CCNE1	0.11	0.69	0.58	0.022
CCNA2 (interacts with) GINS1	0.78	0.00041	0.66	0.0065
CCNA2 (interacts with) GINS2	0.52	0.041	0.55	0.03
CCNA2 (interacts with) HMGA2	0.54	0.03	0.79	0.00041
CCNA2 (interacts with) IQGAP3	0.51	0.043	0.56	0.026
CCNA2 (interacts with) KIF14	0.65	0.0065	0.68	0.0047
CCNB1 (interacts with) CHEK1	0.65	0.006	0.71	0.0027
CCNB1 (interacts with) FZD2	0.53	0.033	0.42	0.11
CCNB1 (interacts with) GINS1	0.83	6.4e-05	0.69	0.0044
CCNB1 (interacts with) GINS2	0.74	0.0011	0.74	0.0016
CCNB1 (interacts with) HMGA2	0.66	0.0053	0.75	0.0011
CCT8P1 (interacts with) CARD14	-0.45	0.083	-0.68	0.0051
CCT8P1 (interacts with) CDH13	-0.32	0.23	-0.56	0.026
CDC25C (interacts with) KIF14	0.46	0.072	0.62	0.012
CDH2 (interacts with) CDH13	0.93	1.9e-07	0.56	0.027
CHEK1 (interacts with) CCNA2	0.62	0.01	0.76	0.00086
CHEK1 (interacts with) CDC25C	0.62	0.011	0.51	0.045
CMAHP (interacts with) ZEB1	0.51	0.042	0.47	0.07
GINS1 (interacts with) CHEK1	0.76	0.00062	0.73	0.002
GINS2 (interacts with) CHEK1	0.76	0.00065	0.72	0.0022
GINS2 (interacts with) GINS1	0.84	4.1e-05	0.76	0.001
GINS2 (interacts with) KIF14	0.61	0.013	0.58	0.021
IL6 (interacts with) ZEB1	0.31	0.24	0.71	0.0027
KIF14 (interacts with) CHEK1	0.74	0.00097	0.73	0.0019
KIF14 (interacts with) IQGAP3	0.46	0.071	0.61	0.015
KLF15 (interacts with) MIR490	0.79	0.00024	0.73	0.0013
KRT16 (interacts with) GRHL1	0.82	0.00011	0.91	< 2.2E-16
KRT16 (interacts with) IL1RN	0.71	0.002	0.82	0.00015
KRT16 (interacts with) LCE3E	0.44	0.088	0.89	4e-06
KRT16 (interacts with) LYPD3	0.96	7e-09	0.86	< 2.2E-16
LYPD3 (interacts with) LCE3E	0.19	0.48	0.88	6.7e-06
MIR133A1 (interacts with) AOC4P	0.92	3e-07	0.51	0.046
MIR133A1 (interacts with) MYLK	0.93	2.3e-07	0.28	0.29
MMP9 (interacts with) CSF2	0.92	5.8e-07	0.36	0.17
MXD1 (interacts with) XDH	0.097	0.72	0.61	0.015
POU3F1 (interacts with) KRT16	0.92	3.8e-07	0.84	2.9e-05
SERPINB5 (interacts with) SFN	0.71	0.0022	0.84	2.9e-05
SFN (interacts with) GRHL1	0.61	0.013	0.88	< 2.2e-16
SFN (interacts with) KRT16	0.8	0.00018	0.92	< 2.2e-16
SFN (interacts with) MXD1	0.61	0.011	0.67	0.0054
SFN (interacts with) POU3F1	0.52	0.037	0.91	< 2.2e-16
SIGLEC17P (interacts with) MIR133A1	0.79	0.00031	0.65	0.0082
SIGLEC17P (interacts with) NCAM1	0.69	0.0028	0.57	0.024
ZEB1 (interacts with) CDH2	0.82	1.9e-05	0.48	0.061
ZEB1 (interacts with) MIR490	0.77	0.00048	0.14	0.6

## Sheet: Stage II
Table S5. B) Table indicating correlation coefficients and their associated p-value for correlation between two genes for Stage II interactions. The cells highlighted with bold blue text indicate associations that have been proved experimentally. Additionally, the grey color cells indicate significant associations only in either pearson or spearman correlation coefficient, while the rest of the v…
Interaction	Pearson Correlation Coefficient (PCC)	PCC associated p-value	Spearman Correlation Coefficient (SCC)	SCC associated p-value
ACAT1 (interacts with) CCND1	-0.35	0.0034	-0.45	0.00014
ADM (interacts with) CDH13	0.27	0.027	0.48	3.8e-05
ADORA2B (interacts with) GBX2	0.37	0.0021	0.53	3.1e-06
ADORA2B (interacts with) MIR135A2	-0.26	0.032	-0.43	0.0003
APOBEC3G (interacts with) DUXAP10	0.35	0.0037	0.33	0.006
AQP1 (interacts with) MIR205	-0.31	0.01	-0.46	8.1e-05
ARL4C (interacts with) CDH2	0.64	0.0008	0.55	2.3e-06
ARL4C (interacts with) SERPINE2	0.5	1.2e-05	0.7	< 2.2E-16
ARL4C (interacts with) SULT1C2	-0.27	0.025	-0.41	0.00064
ARSDP1 (interacts with) GYG2P1	0.91	< 2.2E-16	0.63	6.4e-09
BCAS1 (interacts with) FA2H	0.63	6.4e-09	0.84	< 2.2E-16
BCAS1 (interacts with) GJA1	-0.27	0.027	-0.73	< 2.2E-16
BCAS1 (interacts with) LGALS1	-0.34	0.0048	-0.71	< 2.2E-16
BCAS1 (interacts with) MLPH	0.77	1.6e-14	0.82	< 2.2E-16
BCAS1 (interacts with) PDPN	-0.32	0.0069	-0.67	< 2.2E-16
BCAS1 (interacts with) SMPD3	0.63	6.7e-09	0.79	< 2.2E-16
BCKDHB (interacts with) IFI16	-0.57	3.5e-07	-0.6	1e-07
BCKDHB (interacts with) MMP9	-0.31	0.01	-0.51	1e-05
BCL11B (interacts with) EFNB1	0.65	1.9e-09	0.73	< 2.2E-16
BCL11B (interacts with) NDRG1	0.59	1.4e-07	0.74	< 2.2E-16
BCL11B (interacts with) SOX2	0.22	0.075	0.35	0.0032
BCL11B (interacts with) TENM2	0.76	3.3e-14	0.82	< 2.2E-16
BTD (interacts with) DYNLT2B	-0.35	0.0036	-0.5	1.9e-05
BTD (interacts with) G6PD	-0.31	0.0091	-0.43	0.00026
BTD (interacts with) MIR139	0.36	0.0024	0.46	0.00011
BTD (interacts with) MIR149	-0.42	0.00034	-0.55	1.8e-06
BTD (interacts with) MYORG	0.52	5.5e-06	0.52	6.8e-06
C2CD4B (interacts with) ANO7	0.25	0.037	0.54	2.5e-06
C2CD4B (interacts with) FADS1	-0.28	0.023	-0.5	1.9e-05
C2CD4B (interacts with) FBP1	0.46	6.6e-05	0.49	2.6e-05
C2CD4B (interacts with) SYTL2	0.44	0.00015	0.67	< 2.2E-16
CCNA2 (interacts with) CCND1	0.46	7.1e-05	0.21	0.085
CCNA2 (interacts with) CDC25C	0.54	1.9e-06	0.61	8.7e-08
CCNA2 (interacts with) CHEK1	0.38	0.0014	0.53	5.8e-06
CCNA2 (interacts with) CHEK2	0.33	0.0057	0.46	0.00011
CCNA2 (interacts with) GINS1	0.47	6.1e-05	0.59	2.8e-07
CCNA2 (interacts with) GINS2	0.74	9.5e-13	0.66	7e-10
CCNA2 (interacts with) HMGA2	0.29	0.017	0.23	0.059
CCNA2 (interacts with) IQGAP3	0.27	0.025	0.44	0.00022
CCNA2 (interacts with) KIF14	0.54	2.1e-06	0.66	1.3e-10
CCNA2 (interacts with) MCM5	0.65	1.9e-09	0.65	1.6e-09
CCNA2 (interacts with) POLE2	0.43	0.00026	0.53	5.2e-06
CCNA2 (interacts with) TP73	0.3	0.014	0.41	0.00052
CCNB1 (interacts with) CCNA2	0.56	6.9e-07	0.73	< 2.2E-16
CCNB1 (interacts with) CHEK2	0.31	0.0099	0.46	0.00011
CCNB1 (interacts with) GINS1	0.29	0.017	0.49	2.3e-05
CCNB1 (interacts with) GINS2	0.42	0.00033	0.53	5.9e-06
CCNB1 (interacts with) KIF14	0.28	0.023	0.47	5.3e-05
CCNB1 (interacts with) MCM5	0.36	0.0028	0.54	3.2e-06
CCNB1 (interacts with) MMP9	0.26	0.032	0.22	0.067
CCNB1 (interacts with) POLE2	0.47	5.8e-05	0.53	4.8e-06
CCNB1 (interacts with) TP73	0.41	0.0005	0.4	0.00084
CCND1 (interacts with) CCNE1	-0.21	0.079	-0.53	5.3e-06
CCND1 (interacts with) EGFR	0.21	0.081	0.44	0.00019
CCND1 (interacts with) MUC1	-0.27	0.028	-0.3	0.012
CCND1 (interacts with) TP73	0.38	0.0016	0.53	5.2e-06
CCND1 (interacts with) WNT10A	0.29	0.016	0.29	0.019
CCND1 (interacts with) WNT3A	0.39	0.0011	0.33	0.0063
CCNE1 (interacts with) TP73	-0.24	0.049	-0.21	0.087
CCT8P1 (interacts with) AKR7L	0.65	2.2e-09	0.63	1.7e-08
CCT8P1 (interacts with) PAQR8	0.46	9e-05	0.46	0.0001
CCT8P1 (interacts with) TMEM238L	0.79	1.8e-15	0.5	1.5e-05
CD83 (interacts with) TNFAIP3	0.32	0.0074	0.52	6.9e-06
CDC25C (interacts with) CCNB1	0.55	1.2e-06	0.72	< 2.2E-16
CDC25C (interacts with) GINS1	0.35	0.0035	0.46	0.00011
CDC25C (interacts with) GINS2	0.38	0.0014	0.43	0.00025
CDC25C (interacts with) IQGAP3	0.59	1e-07	0.52	8.5e-06
CDC25C (interacts with) KIF14	0.32	0.0087	0.47	5.3e-05
CDC25C (interacts with) MCM5	0.29	0.018	0.36	0.0027
CDC25C (interacts with) MIR196A2	0.46	8.2e-05	0.41	6.1e-05
CDC25C (interacts with) NCAM1	-0.31	0.01	-0.39	0.0012
CDC25C (interacts with) POLE2	0.32	0.0081	0.43	0.00033
CDH13 (interacts with) CDH2	0.35	0.0037	0.41	0.00061
CDH13 (interacts with) MIR148A	-0.27	0.029	-0.51	1.2e-05
CDH13 (interacts with) TP73	0.24	0.046	0.45	0.00012
CDH2 (interacts with) MUC1	-0.21	0.093	-0.34	0.0053
CDH2 (interacts with) NCAM1	0.73	1e-12	0.43	0.0003
CDH2 (interacts with) NGF	0.22	0.072	0.39	0.0012
CDH2 (interacts with) SCG2	0.21	0.09	0.39	0.0012
CHEK1 (interacts with) CCNB1	0.52	4.9e-06	0.61	5.8e-08
CHEK1 (interacts with) CDC25C	0.32	0.0082	0.43	0.00032
CHEK1 (interacts with) CHEK2	0.44	0.0002	0.52	7.5e-06
CHEK1 (interacts with) EGFR	0.35	0.0032	0.25	0.042
CHEK1 (interacts with) GINS1	0.41	0.00056	0.56	8.7e-07
CHEK1 (interacts with) GINS2	0.44	0.00017	0.56	1.4e-06
CHEK1 (interacts with) HMGA2	0.4	0.0007	0.44	0.0002
CHEK1 (interacts with) KIF14	0.34	0.0044	0.52	6.5e-06
CHEK1 (interacts with) MCM5	0.38	0.0013	0.49	2.6e-05
CHEK1 (interacts with) POLE2	0.53	4.2e-06	0.66	< 2.2E-16
CHEK2 (interacts with) CDC25C	0.37	0.0022	0.46	0.00011
CHEK2 (interacts with) FCGR1CP	-0.25	0.037	-0.035	0.0038
CHEK2 (interacts with) GINS2	0.42	0.00037	0.5	1.8e-05
CHEK2 (interacts with) MCM5	0.59	8.8e-08	0.61	6.9e-08
CHEK2 (interacts with) MIR30C1	-0.37	0.0019	-0.39	0.001
CHEK2 (interacts with) POLE2	0.55	1.5e-06	0.57	6.6e-07
CHEK2 (interacts with) TP63	0.45	0.00013	0.34	0.0048
CSF2 (interacts with) CD83	0.24	0.052	0.33	0.0058
CSF2 (interacts with) EPO	0.48	4.1e-05	0.41	0.00053
CSF2 (interacts with) MMP9	0.53	3.3e-06	0.38	0.0016
CSF2 (interacts with) NGF	0.46	9.2e-05	0.31	0.01
CSF2 (interacts with) SOCS1	0.33	0.0066	0.45	0.00016
CSF2 (interacts with) TNF	0.57	3e-07	0.49	3.3e-05
DNAJB3 (interacts with) KIF14	0.42	0.00036	0.088	0.48
DUXAP10 (interacts with) DUXAP9	0.79	1.2e-15	0.89	< 2.2E-16
DUXAP10 (interacts with) FZD2	0.27	0.027	0.35	0.0041
DUXAP9 (interacts with) ADORA2B	0.43	0.00022	0.48	4.1e-05
EFNB1 (interacts with) MMP9	0.24	0.045	0.32	0.0082
EGFR (interacts with) EPO	0.54	2.2e-06	0.44	0.0002
EGFR (interacts with) JAG2	0.37	0.002	0.61	8.3e-08
EGFR (interacts with) KIF14	0.23	0.055	0.29	0.017
EGFR (interacts with) MCM5	0.22	0.067	0.39	0.00097
EGFR (interacts with) MSN	0.27	0.028	0.63	1.6e-08
EGFR (interacts with) MUC1	-0.25	0.036	-0.57	5.4e-07
EGFR (interacts with) NGF	0.5	1.6e-05	0.5	1.8e-05
EGFR (interacts with) SNAI2	0.22	0.075	0.7	< 2.2E-16
EGFR (interacts with) SOCS1	0.28	0.02	0.3	0.013
EPO (interacts with) DLX1	0.43	0.00024	0.68	< 2.2E-16
EPO (interacts with) NGF	0.7	2e-11	0.66	< 2.2E-16
FA2H (interacts with) CDH13	-0.42	0.00032	-0.54	2.7e-06
FA2H (interacts with) EPO	-0.25	0.038	-0.67	< 2.2E-16
FA2H (interacts with) FADS1	-0.37	0.002	-0.5	1.6e-05
FA2H (interacts with) FER1L4	0.52	6e-06	0.67	< 2.2E-16
FA2H (interacts with) VILL	0.65	1.8e-09	0.69	< 2.2E-16
FADS1 (interacts with) CHODL	0.63	1.2e-08	0.69	< 2.2E-16
FADS1 (interacts with) FEV	-0.21	0.078	-0.37	0.0021
FADS1 (interacts with) GLI2	0.63	8.7e-09	0.7	< 2.2E-16
FADS1 (interacts with) MUC1	-0.41	0.00055	-0.64	1.2e-08
FBN2 (interacts with) EPHB2	-0.21	0.092	-0.4	0.00077
FBP1 (interacts with) CCT8P1	0.55	1.1e-06	0.6	1e-07
FBP1 (interacts with) DUX4L9	-0.28	0.023	-0.46	8.6e-05
FBP1 (interacts with) G6PD	-0.34	0.0043	-0.47	5.6e-05
FBP1 (interacts with) IFI16	-0.52	5.7e-06	-0.48	3.7e-05
FBP1 (interacts with) MIR6510	-0.27	0.025	-0.59	9e-08
FBP1 (interacts with) NTRK2	-0.38	0.0013	-0.61	9e-08
FBP1 (interacts with) VILL	0.68	1.2e-10	0.68	< 2.2E-16
FEV (interacts with) RAB27A	0.37	0.0019	0.35	0.0032
FSCN1P1 (interacts with) KRT17P2	0.5	1.2e-05	0.77	< 2.2E-16
FSCN1P1 (interacts with) MIR1293	0.41	0.00055	0.64	3.3e-09
FSCN1P1 (interacts with) SH3BGRL2	-0.62	1.6e-08	-0.76	< 2.2E-16
FZD10 (interacts with) NTRK2	0.62	2.1e-08	0.68	< 2.2E-16
FZD10 (interacts with) SERPINA4	-0.28	0.019	-0.62	1.4e-08
FZD10 (interacts with) WNT3A	0.24	0.049	0.62	2.8e-08
FZD10 (interacts with) WNT7B	0.38	0.0016	0.64	6.4e-09
FZD2 (interacts with) WNT10A	0.3	0.013	0.21	0.093
FZD2 (interacts with) WNT3A	0.25	0.04	0.23	0.056
FZD6 (interacts with) ADORA2B	0.37	0.0021	0.61	7.9e-08
FZD6 (interacts with) HES2	0.53	3.6e-06	0.65	1.3e-09
FZD6 (interacts with) HS3ST3A1	0.29	0.017	0.6	9.9e-08
FZD6 (interacts with) KRT17P2	0.36	0.0026	0.73	< 2.2E-16
FZD6 (interacts with) RAC2	0.43	0.00027	0.22	0.072
FZD6 (interacts with) S1PR5	0.51	9.2e-06	0.74	< 2.2E-16
FZD6 (interacts with) SH3BGRL2	-0.54	1.8e-06	-0.67	< 2.2E-16
FZD6 (interacts with) WNT10A	0.25	0.037	0.34	0.0042
FZD6 (interacts with) WNT7B	0.67	5.3e-10	0.74	< 2.2E-16
FZD9 (interacts with) ADM	0.21	0.088	0.39	0.0011
FZD9 (interacts with) WNT3A	0.34	0.0049	0.63	2.8e-08
FZD9 (interacts with) WNT7B	0.24	0.049	0.4	0.00073
G6PD (interacts with) HS3ST3A1	0.49	1.9e-05	0.58	4.5e-07
G6PD (interacts with) SOX2	0.62	1.6e-08	0.72	< 2.2e-16
GATM (interacts with) ZP3	-0.33	0.00067	-0.42	0.00035
GBX2 (interacts with) WNT3A	0.41	0.00047	0.55	9.8e-07
GINS1 (interacts with) BCAS1	-0.29	0.017	-0.41	0.00063
GINS1 (interacts with) CDC25C	0.35	0.0035	0.46	0.00011
GINS1 (interacts with) GINS2	0.48	3.5e-05	0.62	3.5e-08
GINS1 (interacts with) KIF14	0.48	3.4e-05	0.57	6.4e-07
GINS1 (interacts with) MCM5	0.43	0.00025	0.5	2.2e-05
GINS1 (interacts with) POLE2	0.59	1.1e-07	0.58	3.3e-07
GINS2 (interacts with) BTD	-0.53	4.3e-06	-0.6	1.2e-07
GINS2 (interacts with) CCNA2	0.74	9.5e-13	0.66	7e-07
GINS2 (interacts with) CHEK2	0.42	0.00037	0.5	1.8e-05
GINS2 (interacts with) KIF14	0.39	0.0012	0.48	4.5e-05
GINS2 (interacts with) MCM5	0.67	4e-10	0.76	< 2.2E-16
GINS2 (interacts with) POLE2	0.55	1.2e-06	0.57	8.4e-07
GINS2 (interacts with) SOCS1	0.42	0.00032	0.45	0.00013
GJA1 (interacts with) FBP1	-0.33	0.0058	-0.61	8.6e-08
GJA1 (interacts with) MSN	0.37	0.0021	0.68	< 2.2E-16
GLI1 (interacts with) GLI2	0.72	5.6e-12	0.76	< 2.2E-16
GLI1 (interacts with) NTRK2	0.81	< 2.2E-16	0.59	1.7e-07
GLI1 (interacts with) SOX2	0.6	8.4e-08	0.54	3.3e-06
GLI1 (interacts with) WNT3A	0.22	0.073	0.36	0.0028
GLI1 (interacts with) WNT7B	0.44	0.00014	0.44	0.00019
GLI2 (interacts with) WNT3A	0.27	0.026	0.48	5e-05
GLI2 (interacts with) WNT7B	0.49	1.9e-05	0.54	2.3e-06
GPC1 (interacts with) FZD10	0.4	0.00072	0.69	<2.2E-16
GPC1 (interacts with) G6PD	0.62	2.3e-08	0.74	<2.2E-16
GPC1 (interacts with) WNT3A	0.37	0.0021	0.68	<2.2E-16
GPC1 (interacts with) WNT7B	0.74	6.9e-13	0.84	<2.2E-16
GPR87 (interacts with) GPC1	0.25	0.042	0.68	1.2e-10
GPR87 (interacts with) MIR149	0.22	0.078	0.65	2.6e-09
GPR87 (interacts with) NR0B2	-0.26	0.03	-0.61	3.3e-08
GPR87 (interacts with) S1PR5	0.46	8.9e-05	0.79	8.5e-16
GPR87 (interacts with) SLC4A2	-0.36	0.0025	-0.48	3.6e-05
GPR87 (interacts with) SYTL2	-0.33	0.0062	-0.63	8.2e-09
GTF2IRD2P1 (interacts with) CCNA2	0.26	0.031	0.29	0.015
GTF2IRD2P1 (interacts with) FSCN1P1	0.35	0.0032	0.53	4.9e-06
GTF2IRD2P1 (interacts with) FZD9	0.27	0.027	0.57	7.6e-07
GTF2IRD2P1 (interacts with) MIR34B	0.24	0.045	0.46	8.7e-05
GTF2IRD2P1 (interacts with) MIR944	0.44	0.00019	0.69	7.7e-11
HES2 (interacts with) GPR87	0.41	0.00048	0.7	2.8e-11
HES2 (interacts with) MLPH	-0.37	0.0021	-0.48	5.2e-05
HMGA2 (interacts with) SNAI2	0.6	8.3e-08	0.47	6.8e-05
HS3ST3A1 (interacts with) GPC1	0.37	0.002	0.58	3.5e-07
HS3ST3A1 (interacts with) GPR68	0.37	0.0017	0.59	2.7e-07
HS3ST3A1 (interacts with) GPR87	0.22	0.072	0.57	3.8e-07
HS3ST3A1 (interacts with) NR0B2	-0.32	0.008	-0.61	4.5e-08
IFI16 (interacts with) BCL11B	0.65	2.4e-09	0.7	<2.2E-16
IFI16 (interacts with) CHODL	0.27	0.026	0.48	4.6e-05
IFI16 (interacts with) FZD6	0.46	8.8e-05	0.64	1.1e-08
IFI16 (interacts with) PAQR8	-0.52	4.4e-06	-0.74	<2.2E-16
IFI16 (interacts with) PYCARD	0.44	0.0002	0.45	0.00016
IFI16 (interacts with) TENM2	0.41	0.00056	0.7	<2.2E-16
IFI16 (interacts with) TP73	0.32	0.0073	0.57	6.8e-07
IFI27L2 (interacts with) PYCARD	0.45	0.00014	0.55	2.3e-06
IGHV3-71 (interacts with) VAT1L	0.78	8.6e-15	0.44	0.00016
IL1RAP (interacts with) GPR87	0.39	0.001	0.72	4.3e-12
IL1RAP (interacts with) IGHV3-71	-0.25	0.038	-0.45	0.00011
IL1RAP (interacts with) MIR1910	0.45	0.00014	0.57	3.3e-07
IL1RAP (interacts with) MIR708	0.44	0.00019	0.69	<2.2E-16
IL1RAP (interacts with) NR0B2	-0.31	0.00097	-0.6	4.9e-08
IL1RAP (interacts with) TFAP2A	0.33	0.0058	0.61	8.7e-08
IL1RAP (interacts with) WNT3A	0.4	0.00076	0.67	<2.2E-16
IQGAP3 (interacts with) EPHB2	0.61	2.6e-08	0.67	<2.2E-16
IQGAP3 (interacts with) KIF14	0.28	0.022	0.48	5.1e-05
JAG2 (interacts with) ADM	0.39	0.0009	0.52	9.4e-06
JAG2 (interacts with) FEV	-0.24	0.049	-0.39	0.0011
JAG2 (interacts with) PDPN	0.57	3.3e-07	0.75	<2.2E-16
JAG2 (interacts with) SNAI2	0.73	2.4e-12	0.71	<2.2E-16
JAG2 (interacts with) WNT3A	0.22	0.069	0.54	3.2e-06
KIF14 (interacts with) CHEK1	0.34	0.0044	0.52	6.5e-06
KIF14 (interacts with) MCM5	0.53	3.9e-06	0.61	8.6e-08
KIF14 (interacts with) PFN2	0.25	0.038	0.34	0.0054
KIF14 (interacts with) POLE2	0.46	6.6e-05	0.54	3.7e-06
KLF15 (interacts with) S100A3	-0.27	0.029	-0.39	0.00099
KRT17P1 (interacts with) ADM	0.4	0.00072	0.64	3.3e-09
KRT17P1 (interacts with) C2CD4B	-0.27	0.029	-0.53	2.8e-06
KRT17P1 (interacts with) GJA1	0.35	0.0032	0.72	3e-12
KRT17P1 (interacts with) IFI27L2	0.27	0.024	0.62	1.2e-08
KRT17P1 (interacts with) ITGB8	0.23	0.059	0.45	0.00011
KRT17P1 (interacts with) NDRG1	0.46	9.6e-05	0.74	6.5e-13
KRT17P1 (interacts with) SLAIN1	-0.35	0.0035	-0.7	4e-11
KRT17P1 (interacts with) SNAI2	0.44	0.00018	0.74	5.3e-13
KRT17P1 (interacts with) SULT1C2	-0.31	0.01	-0.74	5.1e-13
KRT17P1 (interacts with) VAT1L	-0.25	0.044	-0.52	4.9e-06
KRT17P1 (interacts with) WNT7B	0.38	0.0012	0.71	1.6e-11
KRT17P2 (interacts with) ADH4	-0.21	0.087	-0.43	0.00034
KRT17P2 (interacts with) ADORA2B	0.29	0.015	0.59	1.8e-07
KRT17P2 (interacts with) GATM	-0.31	0.01	-0.57	5.6e-07
KRT17P2 (interacts with) IL1RAP	0.23	0.055	0.67	<2.2E-16
KRT17P2 (interacts with) JAG2	0.21	0.082	0.6	1.5e-07
KRT17P2 (interacts with) KRT17P1	0.97	<2.2E-16	0.96	<2.2E-16
KRT17P2 (interacts with) MIR30C1	-0.27	0.026	-0.37	0.0022
KRT17P2 (interacts with) S100A3	0.26	0.033	0.58	3.8e-07
KRT17P2 (interacts with) SLAIN1	-0.34	0.004	-0.73	<2.2E-16
KRT17P2 (interacts with) SULT1C2	-0.3	0.014	-0.72	<2.2E-16
KRT17P2 (interacts with) VAT1L	-0.24	0.051	-0.47	5.5e-05
LGALS1 (interacts with) CSF2	0.38	0.0014	0.46	0.0001
LGALS1 (interacts with) PRRX1	0.33	0.0068	0.71	<2.2E-16
MCM5 (interacts with) POLE2	0.46	8.6e-05	0.56	1.3e-06
MCM5 (interacts with) RTN4R	0.38	0.0015	0.5	1.6e-05
MIR105-1 (interacts with) FBP1	-0.3	0.013	-0.3	0.013
MIR105-2 (interacts with) MIR105-1	1	<2.2E-16	0.94	<2.2E-16
MIR129-2 (interacts with) MIR129-1	0.97	<2.2E-16	0.84	<2.2E-16
MIR1293 (interacts with) S100A3	0.44	0.00016	0.74	6.4e-13
MIR133A1 (interacts with) MIR133A2	1	<2.2E-16	0.97	<2.2E-16
MIR133A2 (interacts with) MIR139	0.63	7e-09	0.7	<2.2E-16
MIR133A2 (interacts with) MIR490	0.53	3.5e-06	0.69	6.1e-11
MIR135A2 (interacts with) CCNB1	-0.22	0.067	-0.47	4.6e-05
MIR139 (interacts with) AQP1	0.56	6.8e-07	0.64	7.5e-09
MIR139 (interacts with) MIR202	0.33	0.0058	0.55	1.5e-06
MIR139 (interacts with) MIR708	-0.36	0.0022	-0.35	0.0034
MIR148A (interacts with) ARL4C	-0.32	0.0087	-0.63	1.5e-08
MIR148A (interacts with) GBX2	-0.25	0.039	-0.55	9.3e-07
MIR148A (interacts with) GYG2P1	0.36	0.0022	0.25	0.042
MIR149 (interacts with) IL1RAP	0.39	0.0011	0.64	1e-08
MIR149 (interacts with) MIR205	0.48	3.5e-05	0.69	<2.2E-16
MIR149 (interacts with) MIR944	0.42	0.00034	0.74	9.5e-13
MIR153-2 (interacts with) MSN	-0.39	0.0011	-0.53	5e-06
MIR196A1 (interacts with) MIR196A2	0.99	<2.2E-16	0.99	<2.2E-16
MIR204 (interacts with) IGHV3-71	0.28	0.019	0.38	0.0016
MIR204 (interacts with) SH3BGRL2	0.22	0.067	0.36	0.0026
MIR205 (interacts with) C2CD4B	-0.48	2.9e-05	-0.64	1.2e-08
MIR205 (interacts with) FBP1	-0.64	4.4e-09	-0.69	<2.2E-16
MIR205 (interacts with) MIR224	0.61	4.3e-08	0.71	<2.2E-16
MIR205 (interacts with) MIR552	-0.33	0.0064	-0.76	6.7e-14
MIR224 (interacts with) CHEK2	0.56	8e-07	0.54	3.5e-06
MIR224 (interacts with) GTF2IRD2P1	0.56	5.6e-07	0.63	2e-08
MIR224 (interacts with) MAGEA5P	0.31	0.01	0.52	4.8e-06
MIR34B (interacts with) MIR1910	0.21	0.08	0.52	5e-06
MIR490 (interacts with) CDH2	0.43	0.0003	0.41	0.00055
MIR490 (interacts with) MIR196A1	-0.21	0.089	-0.26	0.032
MIR6510 (interacts with) MIR301B	0.47	4.4e-05	0.33	0.0054
MIR708 (interacts with) MIR34B	0.33	0.0055	0.59	1.4e-07
MIR708 (interacts with) WNT7B	0.57	4.1e-07	0.73	<2.2E-16
MIR767 (interacts with) DUXAP10	0.24	0.047	0.46	8.3e-05
MIR767 (interacts with) MIR105-2	0.94	<2.2E-16	0.92	<2.2E-16
MIR944 (interacts with) AKR7L	-0.39	0.0012	-0.72	4.5e-12
MIR944 (interacts with) MIR1293	0.21	0.083	0.62	1.2e-08
MIR944 (interacts with) SOX2	0.32	0.0071	0.58	2.7e-07
MLPH (interacts with) NGF	-0.3	0.013	-0.44	0.00021
MLPH (interacts with) RAB27A	0.33	0.0059	0.27	0.027
MLPH (interacts with) SYTL2	0.62	2.1e-08	0.75	<2.2E-16
MLPH (interacts with) TP63	-0.5	1.6e-05	-0.71	<2.2E-16
MMP9 (interacts with) SERPINE2	0.23	0.055	0.25	0.038
MMP9 (interacts with) SNAI2	0.33	0.0059	0.48	4.3e-05
MMP9 (interacts with) TNF	0.45	0.00013	0.37	0.0023
MSN (interacts with) ANO7	-0.35	0.0033	-0.39	0.0011
MSN (interacts with) BCAS1	-0.42	0.00037	-0.72	<2.2E-16
MSN (interacts with) EGFR	0.27	0.028	0.63	1.6e-08
MSN (interacts with) KIF14	0.34	0.0047	0.28	0.023
MSN (interacts with) PDPN	0.65	1.9e-09	0.74	<2.2E-16
MSN (interacts with) RAC2	0.59	1.1e-07	0.55	2.1e-06
MSN (interacts with) SH3BGRL2	-0.63	1.1e-08	-0.78	<2.2E-16
MUC1 (interacts with) C2CD4B	0.56	8.1e-07	0.61	8.5e-08
MUC1 (interacts with) EGFR	-0.25	0.036	-0.57	5.4e-07
MUC1 (interacts with) KRT17P2	-0.35	0.0034	-0.5	1.7e-05
MUC1 (interacts with) MIR153-2	0.62	1.5e-08	0.62	3.1e-08
MUC1 (interacts with) S1PR5	-0.5	1.4e-05	-0.59	1.9e-07
MUC1 (interacts with) SNAI2	-0.48	2.9e-05	-0.61	5.6e-08
MUC1 (interacts with) SOCS1	-0.27	0.025	-0.37	0.0023
MUC1 (interacts with) ZP3	-0.25	0.036	-0.26	0.031
MYORG (interacts with) BTD	0.52	5.5e-06	0.52	6.8e-06
NDRG1 (interacts with) HES2	0.54	2.1e-06	0.75	<2.2E-16
NDRG1 (interacts with) TFAP2A	0.46	9.2e-05	0.64	2.1e-08
NGF (interacts with) GPR68	0.23	0.056	0.43	0.00029
NGF (interacts with) NTRK2	0.25	0.043	0.3	0.012
NR0B2 (interacts with) CLDN18	0.72	4.5e-12	0.73	1.9e-12
NR0B2 (interacts with) HS3ST3A1	-0.32	0.008	-0.61	4.5e-08
NR0B2 (interacts with) SULT1C2	0.55	1.5e-06	0.77	2.3e-14
NTRK2 (interacts with) FADS1	0.73	1.2e-12	0.76	<2.2E-16
NTRK2 (interacts with) RAB27A	-0.33	0.0067	-0.37	0.0019
NTRK2 (interacts with) TP73	0.24	0.052	0.42	0.00038
NTRK2 (interacts with) WNT3A	0.35	0.0036	0.57	6.9e-07
PAQR8 (interacts with) FZD6	-0.42	0.00039	-0.73	<2.2E-16
PAQR8 (interacts with) FZD9	-0.21	0.086	-0.56	8.8e-07
PAQR8 (interacts with) IL1RAP	-0.36	0.0024	-0.62	2.8e-08
PAQR8 (interacts with) MIR1910	-0.32	0.008	-0.62	1.8e-08
PAX7 (interacts with) WNT3A	0.23	0.064	0.37	0.0021
PDPN (interacts with) CDH13	0.57	3.5e-07	0.74	<2.2E-16
PDPN (interacts with) FZD2	0.21	0.085	0.38	0.0017
PDPN (interacts with) GATM	-0.41	0.00053	-0.7	<2.2E-16
PDPN (interacts with) MIR196A2	-0.35	0.0031	-0.42	0.00042
PDPN (interacts with) SERPINE2	0.53	3.9e-06	0.65	4.1e-09
PFN2 (interacts with) FADS1	0.64	4.7e-09	0.68	<2.2E-16
PRRX1 (interacts with) SOX2	0.21	0.092	0.39	0.0011
PRRX1 (interacts with) TNFAIP3	0.2	0.099	0.34	0.0043
RAB27A (interacts with) SMPD3	0.31	0.0095	0.24	0.052
RAB27A (interacts with) SYTL2	0.39	0.001	0.41	0.00064
RAC2 (interacts with) BCKDHB	-0.38	0.0014	-0.52	8.1e-06
RAC2 (interacts with) C2CD4B	-0.25	0.037	-0.21	0.083
RAC2 (interacts with) EFNB1	0.49	2.1e-05	0.43	0.00028
RAC2 (interacts with) LGALS1	0.3	0.012	0.41	0.00068
RAC2 (interacts with) RTN4R	0.48	3.5e-05	0.39	0.0012
RTN4R (interacts with) EFNB1	0.47	6.3e-05	0.53	4.7e-06
S100A3 (interacts with) MIR153-2	-0.28	0.023	-0.37	0.0018
S1PR5 (interacts with) C2CD4B	-0.4	0.00076	-0.63	1.5e-08
S1PR5 (interacts with) HSPD1P11	-0.44	0.00016	-0.55	1.3e-06
S1PR5 (interacts with) TPRXL	0.2	0.1	0.48	5e-05
S1PR5 (interacts with) WNT7B	0.45	0.0001	0.73	<2.2E-16
S1PR5 (interacts with) ZP3	0.31	0.011	0.36	0.0025
SERPINA4 (interacts with) CDH13	-0.26	0.034	-0.55	1.1e-06
SERPINA4 (interacts with) NR0B2	0.37	0.0019	0.71	1.5e-11
SERPINE2 (interacts with) PDPN	0.53	3.9e-06	0.65	4.1e-09
SH3BGRL2 (interacts with) MUC1	0.78	8.2e-15	0.62	3.3e-08
SH3BGRL2 (interacts with) PAQR8	0.66	1.3e-09	0.75	<2.2E-16
SH3BGRL2 (interacts with) RAC2	-0.34	0.0041	-0.48	4.7e-05
SH3BGRL2 (interacts with) TMEM238L	0.66	1e-09	0.72	7e-12
SH3BGRL2 (interacts with) VILL	0.68	1.7e-10	0.64	7.7e-09
SLAIN1 (interacts with) FEV	0.24	0.045	0.5	1.3e-05
SLAIN1 (interacts with) FZD6	-0.43	0.00023	-0.67	<2.2E-16
SLAIN1 (interacts with) JAG2	-0.36	0.0028	-0.6	1.2e-07
SLAIN1 (interacts with) KLF15	0.29	0.018	0.55	2.1e-06
SLAIN1 (interacts with) MCM5	-0.4	0.00064	-0.54	2.9e-06
SLC18A1 (interacts with) CCT8L1P	0.4	0.00067	0.32	0.0071
SMPD3 (interacts with) FADS1	-0.32	0.008	-0.57	6.8e-07
SMPD3 (interacts with) SERPINA4	0.36	0.0023	0.7	2.2e-11
SMPD3 (interacts with) SERPINE2	-0.31	0.0092	-0.62	3.3e-08
SNAI2 (interacts with) MSN	0.77	1.8e-14	0.81	<2.2E-16
SNAI2 (interacts with) SYTL2	-0.47	5.6e-05	-0.64	6e-09
SNAI2 (interacts with) TFAP2A	0.5	1.5e-05	0.72	<2.2E-16
SNAI2 (interacts with) WNT3A	0.38	0.0014	0.66	<2.2E-16
SOCS1 (interacts with) APOBEC3G	0.36	0.0029	0.41	0.00059
SOCS1 (interacts with) TNFAIP3	0.33	0.0056	0.46	8.9e-05
SOCS1 (interacts with) TP73	0.42	0.00036	0.41	0.00058
SOX2 (interacts with) CHODL	0.89	<2.2E-16	0.78	<2.2E-16
SOX2 (interacts with) DNAJB3	0.57	3.5e-07	0.55	1.3e-06
SOX2 (interacts with) G6PD	0.62	1.6e-08	0.72	<2.2E-16
SOX2 (interacts with) GLI2	0.5	1.4e-05	0.6	9.7e-08
SOX2 (interacts with) GPR87	0.24	0.05	0.48	4e-05
SOX2 (interacts with) MYORG	-0.3	0.012	-0.42	0.00038
SOX2 (interacts with) NTRK2	0.78	4.3e-15	0.77	<2.2E-16
SOX2 (interacts with) PAX7	0.24	0.044	0.34	0.0049
SOX2 (interacts with) PFN2	0.6	6.2e-08	0.59	2.3e-07
SOX2 (interacts with) SH3BGRL2	-0.33	0.0064	-0.32	0.0086
SOX2 (interacts with) TP63	0.51	7.9e-06	0.64	5.2e-09
SOX2 (interacts with) WNT3A	0.3	0.013	0.58	3.9e-07
STK33 (interacts with) TPRXL	-0.32	0.0073	-0.44	0.00021
SYTL2 (interacts with) CD83	-0.21	0.084	-0.33	0.00055
SYTL2 (interacts with) GINS2	-0.36	0.0022	-0.56	1.2e-06
SYTL2 (interacts with) WNT3A	-0.41	0.00046	-0.72	<2.2E-16
TENM2 (interacts with) BTD	-0.34	0.0051	-0.49	2.9e-05
TENM2 (interacts with) DLX1	0.26	0.033	0.62	2.7e-08
TENM2 (interacts with) FZD6	0.37	0.002	0.71	<2.2E-16
TENM2 (interacts with) KLF15	-0.29	0.016	-0.46	0.00011
TENM2 (interacts with) KRT17P1	0.27	0.028	0.72	6.4e-12
TENM2 (interacts with) KRT17P2	0.29	0.015	0.77	<2.2E-16
TENM2 (interacts with) MIR149	0.26	0.031	0.65	3.5e-09
TENM2 (interacts with) MSN	0.64	3.7e-09	0.71	<2.2E-16
TFAP2A (interacts with) CCNA2	0.43	0.00025	0.35	0.0039
TFAP2A (interacts with) CCNB1	0.29	0.017	0.39	0.00097
TFAP2A (interacts with) GJA1	0.57	3.9e-07	0.7	<2.2E-16
TFAP2A (interacts with) MYORG	-0.29	0.016	-0.46	0.00011
TFAP2A (interacts with) STK33	-0.32	0.0082	-0.44	0.00019
TFAP2A (interacts with) TNF	0.37	0.0017	0.26	0.033
TMEM238L (interacts with) MIR148A	0.6	6.1e-08	0.61	3.6e-08
TMEM238L (interacts with) MUC1	0.78	5.2e-15	0.71	1.5e-11
TNF (interacts with) CD83	0.58	2.2e-07	0.39	0.00097
TNF (interacts with) CSF2	0.57	3e-07	0.49	3.3e-05
TNF (interacts with) MMP9	0.45	0.00013	0.37	0.0023
TNF (interacts with) SOCS1	0.21	0.091	0.37	0.0023
TNF (interacts with) TNFAIP3	0.47	5.1e-05	0.65	2e-09
TNFAIP3 (interacts with) CD83	0.32	0.0074	0.52	6.9e-06
TNFAIP3 (interacts with) CSF2	0.25	0.038	0.5	1.9e-05
TP63 (interacts with) FZD6	0.45	0.00013	0.7	<2.2E-16
TP63 (interacts with) GPC1	0.78	4.8e-15	0.85	<2.2E-16
TP63 (interacts with) GPR87	0.34	0.0041	0.73	1.4e-12
TP63 (interacts with) MYORG	-0.29	0.015	-0.41	0.00066
TP63 (interacts with) PFN2	0.74	6.6e-13	0.74	<2.2E-16
TP63 (interacts with) S1PR5	0.46	7e-05	0.74	<2.2E-16
TP63 (interacts with) SMPD3	-0.45	0.00012	-0.73	<2.2E-16
TP63 (interacts with) VILL	-0.47	4.4e-05	-0.65	3e-09
TP63 (interacts with) WNT3A	0.44	0.00016	0.74	<2.2E-16
TP73 (interacts with) CCNB1	0.38	0.0016	0.53	5.2e-06
TP73 (interacts with) MYORG	-0.36	0.0023	-0.5	2.3e-05
TSSC2 (interacts with) FCGR1CP	0.38	0.0014	0.36	0.0026
TSSC2 (interacts with) OR7E12P	0.97	<2.2E-16	0.66	1.1e-09
VAT1L (interacts with) TFAP2A	-0.38	0.0012	-0.54	2.5e-06
VILL (interacts with) EPO	-0.21	0.093	-0.53	4.6e-06
VILL (interacts with) FADS1	-0.35	0.003	-0.58	4.5e-07
VILL (interacts with) FBN2	-0.23	0.061	-0.34	0.0042
VILL (interacts with) FZD10	-0.33	0.0062	-0.53	4.1e-06
VILL (interacts with) MYORG	0.76	9e-14	0.6	1.6e-07
WNT10A (interacts with) WNT3A	0.33	0.006	0.56	1e-06
WNT3A (interacts with) FA2H	-0.38	0.0015	-0.63	1.8e-08
WNT3A (interacts with) FZD6	0.25	0.039	0.54	2.5e-06
WNT3A (interacts with) G6PD	0.38	0.0012	0.59	2.6e-07
WNT3A (interacts with) SYTL2	-0.41	4.6e-05	-0.72	<2.2E-16
WNT3A (interacts with) WNT7B	0.39	0.00091	0.57	5.2e-07
WNT7B (interacts with) S1PR5	0.45	0.0001	0.73	<2.2E-16
ZP3 (interacts with) DYNLT2B	0.33	0.0052	0.39	0.00099
ZP3 (interacts with) GATM	-0.33	0.0067	-0.42	0.00035

## Sheet: Stage III
Table S5. C) Table indicating correlation coefficients and their associated p-value for correlation between two genes for Stage III interactions. The cells highlighted with bold blue text indicate associations that have been proved experimentally. Additionally, the grey color cells indicate significant associations only in either pearson or spearman correlation coefficient, while the rest of the …
Interaction	Pearson Correlation Coefficient (PCC)	PCC associated p-value	Spearman Correlation Coefficient (SCC)	SCC associated p-value
AOX2P (interacts with) NANOS2	0.7	6.5e-08	0.45	0.0015
BTD (interacts with) MIR301B	-0.3	0.041	-0.44	0.0026
CCNA2 (interacts with) CCNB1	0.65	8e-07	0.82	<2.2E-16
CCNA2 (interacts with) CCNE1	0.32	0.032	0.49	0.00065
CCNA2 (interacts with) CDC25C	0.43	0.0031	0.54	0.00015
CCNA2 (interacts with) CHEK1	0.42	0.0032	0.71	1.3e-07
CCNA2 (interacts with) P2RX1	-0.27	0.064	-0.5	0.0005
CCNB1 (interacts with) CHEK1	0.57	4e-05	0.73	5.4e-08
CCNB1 (interacts with) GINS1	0.38	0.0095	0.51	0.00038
CCNB1 (interacts with) GINS2	0.63	2.5e-06	0.63	5.1e-06
CCNB1 (interacts with) IQGAP3	0.37	0.011	0.32	0.03
CCNB1 (interacts with) KIF14	0.41	0.0042	0.57	5.2e-05
CCNE1 (interacts with) CCNB1	0.41	0.0043	0.57	4.3e-05
CCNE1 (interacts with) CDC25C	0.29	0.049	0.48	0.00087
CCNE1 (interacts with) CHEK1	0.69	1.3e-07	0.62	6.1e-06
CCT8P1 (interacts with) BTD	0.31	0.034	0.53	0.00022
CDC25C (interacts with) CCNB1	0.62	4.9e-06	0.58	2.9e-05
CDH13 (interacts with) CSF2	0.25	0.093	0.33	0.025
CDH13 (interacts with) H2BP1	0.37	0.011	0.35	0.016
CDH2 (interacts with) AOC4P	0.62	4.7e-06	0.55	0.0001
CDH2 (interacts with) FZD2	0.69	9e-08	0.58	3.1e-05
CDH2 (interacts with) HMGA2	0.32	0.031	0.39	0.0073
CHEK1 (interacts with) GINS2	0.29	0.055	0.48	0.00086
CHEK1 (interacts with) MIR139	-0.37	0.012	-0.5	0.00042
CMTM3 (interacts with) CDH2	0.34	0.02	0.59	2.3e-05
CMTM3 (interacts with) CMTM7	0.3	0.043	0.29	0.048
CMTM3 (interacts with) GGNBP1	-0.24	0.1	-0.46	0.0014
CMTM3 (interacts with) SIGLEC7	0.47	0.00088	0.57	5.7e-05
CMTM7 (interacts with) SLC7A7	0.29	0.049	0.52	0.0003
DDX25 (interacts with) NANOGP1	0.75	2.7e-09	0.42	0.0038
DDX25 (interacts with) PLAC9P1	0.39	0.0079	0.5	0.00044
DMRTC2 (interacts with) CATSPERD	0.63	2.2e-06	0.52	0.00019
DUXAP10 (interacts with) DUXAP9	0.68	2.1e-07	0.88	<2.2E-16
DUXAP10 (interacts with) FAR2P1	0.25	0.093	0.44	0.002
DUXAP9 (interacts with) CDH2	0.28	0.057	0.44	0.0022
FCGR1A (interacts with) FCGR1CP	0.93	<2.2E-16	0.8	<2.2E-16
FCGR1A (interacts with) FLNA	0.38	0.0091	0.4	0.0067
FCGR1A (interacts with) LILRB4	0.86	2.1e-14	0.83	<2.2E-16
FCGR1A (interacts with) MMP9	0.29	0.048	0.39	0.0076
FCGR1A (interacts with) SLAMF8	0.89	3e-16	0.77	3.4e-09
FLNA (interacts with) FZD2	0.4	0.0063	0.54	0.00014
FZD2 (interacts with) GINS1	0.33	0.024	0.32	0.033
GINS1 (interacts with) CCNA2	0.51	0.00031	0.5	0.00044
GINS1 (interacts with) CDC25C	0.28	0.059	0.31	0.037
GINS1 (interacts with) CHEK1	0.27	0.068	0.5	0.00047
GINS1 (interacts with) GINS2	0.34	0.02	0.47	0.00098
GINS2 (interacts with) CCNA2	0.54	0.00011	0.63	4.6e-06
GINS2 (interacts with) CDC25C	0.39	0.008	0.34	0.022
GIP (interacts with) AOX2P	0.53	0.00014	0.46	0.0011
GIP (interacts with) KHDC3L	0.55	6.9e-05	0.46	0.0014
HAVCR2 (interacts with) CMTM3	0.34	0.02	0.6	1.7e-05
HAVCR2 (interacts with) FCGR1A	0.81	6.4e-12	0.85	<2.2E-16
HAVCR2 (interacts with) TIGIT	0.85	6e-14	0.75	2.3e-08
HAVCR2 (interacts with) TYROBP	0.82	4.4e-12	0.89	<2.2E-16
HMGA2 (interacts with) KIF14	0.31	0.035	0.5	0.00041
IQGAP3 (interacts with) CCNA2	0.31	0.036	0.26	0.08
KIF14 (interacts with) CCNA2	0.42	0.0039	0.68	6.7e-07
KIF14 (interacts with) CDC25C	0.32	0.029	0.45	0.0017
KIF14 (interacts with) CHEK1	0.54	0.00012	0.6	1.7e-05
LILRB4 (interacts with) MMP9	0.61	5.7e-06	0.62	6.8e-06
LILRB4 (interacts with) SIGLEC7	0.86	9.2e-15	0.87	<2.2E-16
MIR105.1 (interacts with) MIR105.2	1	<2.2E-16	0.89	<2.2E-16
MIR105.2 (interacts with) MIR129.1	0.26	0.084	0.31	0.035
MIR105.2 (interacts with) MIR767	0.98	<2.2E-16	0.9	<2.2E-16
MIR129.2 (interacts with) MIR129.1	0.98	<2.2E-16	0.74	3.4e-09
MIR133A1 (interacts with) MIR133A2	1	<2.2E-16	0.98	<2.2E-16
MIR133A2 (interacts with) FLNA	0.53	0.00015	0.35	0.016
MIR133A2 (interacts with) MIR490	0.39	0.0079	0.56	4.5e-05
MIR139 (interacts with) DMRTA1	-0.43	0.0026	-0.52	0.00026
MIR139 (interacts with) MIR129.2	0.38	0.0097	0.33	0.028
MIR148A (interacts with) P2RX1	0.31	0.037	0.27	0.066
MIR767 (interacts with) MIR105.1	0.98	<2.2E-16	0.94	<2.2E-16
NANOGP1 (interacts with) DMRTC2	0.59	1.3e-05	0.35	0.017
NANOS2 (interacts with) CCT8L1P	0.58	2.9e-05	0.51	0.00025
NANOS2 (interacts with) DMRTC2	0.57	3.8e-05	0.49	0.00063
SIGLEC7 (interacts with) CMTM7	0.39	0.0071	0.44	0.0024
SIGLEC7 (interacts with) MIR301B	-0.27	0.073	-0.44	0.0024
SIGLEC7 (interacts with) SLAMF8	0.86	1.1e-14	0.8	<2.2E-16
SIGLEC7 (interacts with) TYROBP	0.88	1.5e-15	0.79	<2.2E-16
SKAP1 (interacts with) CMTM7	0.28	0.056	0.39	0.0074
SKAP1 (interacts with) MIR202	0.32	0.032	0.36	0.013
SKAP1 (interacts with) TIMP1	0.56	5.1e-05	0.53	0.00018
SLC7A7 (interacts with) SLAMF8	0.51	0.00031	0.57	5.3e-05
SLC7A7 (interacts with) ZBP1	0.38	0.0092	0.46	0.0016
TIMP1 (interacts with) CMTM7	0.5	0.00041	0.42	0.004
TIMP1 (interacts with) HAVCR2	0.57	4e-05	0.45	0.0018
TSSC2 (interacts with) AOC4P	0.33	0.027	0.51	0.00041
TSSC2 (interacts with) OR7E12P	0.95	<2.2E-16	0.66	6.5e-07
TSSC2 (interacts with) YWHAEP7	0.51	0.0003	0.31	0.038
TYROBP (interacts with) FCGR1A	0.91	<2.2E-16	0.81	<2.2E-16
TYROBP (interacts with) LILRB4	0.88	9.6e-16	0.86	<2.2E-16
TYROBP (interacts with) MATK	0.3	0.04	0.6	1.9e-05
TYROBP (interacts with) MMP9	0.47	0.00089	0.44	0.0023
TYROBP (interacts with) SLAMF8	0.82	3.8e-12	0.7	2.1e-07
TYROBP (interacts with) SLC7A7	0.51	0.0003	0.45	0.0017

## Sheet: Stage IV
Table S5. D) Table indicating correlation coefficients and their associated p-value for correlation between two genes for Stage IV interactions. The cells highlighted with bold blue text indicate associations that have been proved experimentally. Additionally, the grey color cells indicate significant associations only in either pearson or spearman correlation coefficient, while the rest of the v…
Interaction	Pearson Correlation Coefficient (PCC)	PCC associated p-value	Spearman Correlation Coefficient (SCC)	SCC associated p-value
ACTL6A (interacts with) CHAF1B	0.9	0.002	0.74	0.046
CCNA2 (interacts with) CCNB1	0.99	8.3e-06	0.86	0.011
CCNA2 (interacts with) CCNE1	0.71	0.048	0.64	0.096
CCNA2 (interacts with) CHEK1	0.68	0.062	0.71	0.058
CCNA2 (interacts with) GINS1	0.94	0.00051	0.95	0.0011
CCNA2 (interacts with) KIF20B	0.66	0.076	0.76	0.037
CCNB1 (interacts with) CCNE1	0.76	0.03	0.69	0.069
CCNB1 (interacts with) CDH2	0.78	0.022	0.67	0.083
CCNB1 (interacts with) GINS1	0.9	0.0024	0.74	0.046
CCNE1 (interacts with) CDC25A	0.79	0.019	0.81	0.022
CERS3 (interacts with) NGFR	0.84	0.0083	0.76	0.037
CHAF1B (interacts with) TACC3	0.75	0.033	0.64	0.096
CHEK1 (interacts with) GINS1	0.68	0.063	0.74	0.046
CHEK1 (interacts with) KIF14	0.66	0.073	0.88	0.0072
CXCL16 (interacts with) CXCL2	0.89	0.0028	0.9	0.0046
DUXAP10 (interacts with) DUXAP9	0.77	0.026	0.9	0.0046
KIF14 (interacts with) KIF20B	0.72	0.042	0.81	0.022
KIF20B (interacts with) ZWINT	0.68	0.065	0.79	0.028
MIR105-1 (interacts with) MIR105-2	1	4.5e-08	1	5e-05
MIR105-1 (interacts with) MIR767	0.99	7.7e-06	1	5e-05
MIR105-2 (interacts with) MIR767	0.99	1.5e-06	1	5e-05
MIR1247 (interacts with) MIR202	0.97	9.1e-05	0.76	0.028
MIR202 (interacts with) MIR133A2	0.91	0.0019	0.88	0.0044
RBM24 (interacts with) AOC4P	0.93	0.00073	0.64	0.096
RPL36P16 (interacts with) EVPLL	0.76	0.03	0.68	0.062
TONSL (interacts with) CCNA2	0.73	0.04	0.83	0.015
TONSL (interacts with) GINS1	0.7	0.051	0.88	0.0072
TONSL (interacts with) MTHFD1L	0.78	0.023	0.83	0.015

## Sheet: Sheet5
Table S5. A) Table indicating correlation coefficients and their associated p-value for correlation between two genes for Stage I interactions. The cells highlighted with bold blue text indicate associations that have been proved experimentally. Additionally, the grey color cells indicate significant associations only in either pearson or spearman correlation coefficient, while the rest of the va…
Interaction	Pearson Correlation Coefficient (PCC)	PCC associated p-value	Spearman Correlation Coefficient (SCC)	SCC associated p-value
ALPI (interacts with) MTTP	0.84	4.7e-05	0.8	0.00022
AOC4P (interacts with) GINS1	-0.32	0.22	-0.53	0.037
AOC4P (interacts with) NCAM1	0.94	3.8e-08	0.5	0.049
AOC4P (interacts with) ZEB1	0.87	9.5e-06	0.37	0.16
BTD (interacts with) CCT8P1	0.43	0.095	0.64	0.0086
BTD (interacts with) SERPINB5	-0.54	0.032	-0.64	0.0094
CARD14 (interacts with) POU3F1	0.33	0.21	0.61	0.015
CARD14 (interacts with) S100A16	0.64	0.0081	0.32	0.23
CARD14 (interacts with) SERPINB5	0.23	0.39	0.65	0.0082
CCNA2 (interacts with) CCNB1	0.72	0.0017	0.59	0.018
CCNA2 (interacts with) CCNE1	0.11	0.69	0.58	0.022
CCNA2 (interacts with) GINS1	0.78	0.00041	0.66	0.0065
CCNA2 (interacts with) GINS2	0.52	0.041	0.55	0.03
CCNA2 (interacts with) HMGA2	0.54	0.03	0.79	0.00041
CCNA2 (interacts with) IQGAP3	0.51	0.043	0.56	0.026
CCNA2 (interacts with) KIF14	0.65	0.0065	0.68	0.0047
CCNB1 (interacts with) CHEK1	0.65	0.006	0.71	0.0027
CCNB1 (interacts with) FZD2	0.53	0.033	0.42	0.11
CCNB1 (interacts with) GINS1	0.83	6.4e-05	0.69	0.0044
CCNB1 (interacts with) GINS2	0.74	0.0011	0.74	0.0016
CCNB1 (interacts with) HMGA2	0.66	0.0053	0.75	0.0011
CCT8P1 (interacts with) CARD14	-0.45	0.083	-0.68	0.0051
CCT8P1 (interacts with) CDH13	-0.32	0.23	-0.56	0.026
CDC25C (interacts with) KIF14	0.46	0.072	0.62	0.012
CDH2 (interacts with) CDH13	0.93	1.9e-07	0.56	0.027
CHEK1 (interacts with) CCNA2	0.62	0.01	0.76	0.00086
CHEK1 (interacts with) CDC25C	0.62	0.011	0.51	0.045
CMAHP (interacts with) ZEB1	0.51	0.042	0.47	0.07
GINS1 (interacts with) CHEK1	0.76	0.00062	0.73	0.002
GINS2 (interacts with) CHEK1	0.76	0.00065	0.72	0.0022
GINS2 (interacts with) GINS1	0.84	4.1e-05	0.76	0.001
GINS2 (interacts with) KIF14	0.61	0.013	0.58	0.021
IL6 (interacts with) ZEB1	0.31	0.24	0.71	0.0027
KIF14 (interacts with) CHEK1	0.74	0.00097	0.73	0.0019
KIF14 (interacts with) IQGAP3	0.46	0.071	0.61	0.015
KLF15 (interacts with) MIR490	0.79	0.00024	0.73	0.0013
KRT16 (interacts with) GRHL1	0.82	0.00011	0.91	< 2.2E-16
KRT16 (interacts with) IL1RN	0.71	0.002	0.82	0.00015
KRT16 (interacts with) LCE3E	0.44	0.088	0.89	4e-06
KRT16 (interacts with) LYPD3	0.96	7e-09	0.86	< 2.2E-16
LYPD3 (interacts with) LCE3E	0.19	0.48	0.88	6.7e-06
MIR133A1 (interacts with) AOC4P	0.92	3e-07	0.51	0.046
MIR133A1 (interacts with) MYLK	0.93	2.3e-07	0.28	0.29
MMP9 (interacts with) CSF2	0.92	5.8e-07	0.36	0.17
MXD1 (interacts with) XDH	0.097	0.72	0.61	0.015
POU3F1 (interacts with) KRT16	0.92	3.8e-07	0.84	2.9e-05
SERPINB5 (interacts with) SFN	0.71	0.0022	0.84	2.9e-05
SFN (interacts with) GRHL1	0.61	0.013	0.88	< 2.2e-16
SFN (interacts with) KRT16	0.8	0.00018	0.92	< 2.2e-16
SFN (interacts with) MXD1	0.61	0.011	0.67	0.0054
SFN (interacts with) POU3F1	0.52	0.037	0.91	< 2.2e-16
SIGLEC17P (interacts with) MIR133A1	0.79	0.00031	0.65	0.0082
SIGLEC17P (interacts with) NCAM1	0.69	0.0028	0.57	0.024
ZEB1 (interacts with) CDH2	0.82	1.9e-05	0.48	0.061
ZEB1 (interacts with) MIR490	0.77	0.00048	0.14	0.6
