# Supplementary material for: Stage II oesophageal carcinoma: peril in disguise associated with cellular reprogramming and oncogenesis regulated by pseudogenes
Source: BMC Genomics. 2024 Feb 2;25:135. doi: 10.1186/s12864-024-10023-9 (PMC10835973; doi:10.1186/s12864-024-10023-9)
Supplement: Supplementary file 14 — Additional file 14: Table S6. B) Network Parameters and their respective ranks computed for Stage I GRNs ON, DD and DP. Pseudogenes are highlighted in dark yellow while transcription factors are highlighted in light yellow. The genes with an above-average rank are higlighted in bold. GRN; Gene Regulatory Network, ON; Original Network, DD; Degree of Differentiation and DP; Degree of Pleiotropy. [file 12864_2024_10023_MOESM14_ESM.xlsx]

## Sheet: Network Density All
Table S6. A) Table indicating the network density of Gene Regulatory Networks (GRNs) for ON, DD and DP with and without pseudogenes. ON; Original Network, DD; Degree of Differentiation and DP; Degree of Pleiotropy
Stage-ESCA	With Pseudogenes			Without Pseudogenes
	ON	DD	DP	ON	DD	DP
Stage I	0.034	0.055	0.057	0.034	0.089	0.07
Stage II	0.017	0.018	0.019	0.019	0.022	0.024
Stage III	0.022	0.022	0.022	0.031	0.036	0.041
Stage IV	0.03	0.038	0.036	0.036	0.069	0.05

## Sheet: Network_Param_I
Table S6. B) Network Parameters and their respective ranks computed for Stage I GRNs ON, DD and DP. Pseudogenes are highlighted in dark yellow while transcription factors are highlighted in light yellow. The genes with an above-average rank are higlighted in bold. GRN; Gene Regulatory Network, ON; Original Network, DD; Degree of Differentiation and DP; Degree of Pleiotropy
ON	Gene_Name	Subgraph	Subgraph Rank	Degree	Degree Rank	Eigenvector	Eigenvector Rank	Betweenness	Betweenness Rank	Closeness	Closeness Rank	Average Rank
	GINS1	18.0783	5	5	3	0.349616	5	520	6	0.124224	5	4.8
	CCNA2	30.0095	1	8	1	0.460431	1	183.667	11	0.116279	13	5.4
	ZEB1	5.08768	10	5	3	0.0202341	13	778	1	0.13245	1	5.6
	AOC4P	4.93612	12	4	4	0.0828176	11	720	2	0.130293	2	6.2
	CHEK1	24.4327	2	6	2	0.414469	2	81.6667	16	0.115607	16	7.6
	CCNB1	20.9241	4	6	2	0.377249	4	99.6667	14	0.115607	15	7.8
	GINS2	21.5367	3	5	3	0.389414	3	19.3333	20	0.115274	17	9.2
	CDH2	2.46732	25	2	6	0.00443141	17	630	3	0.130293	3	10.8
	KIF14	15.6993	6	5	3	0.318514	6	7.66667	21	0.106952	24	12
	MIR133A1	3.26704	19	3	5	0.0191148	14	103	13	0.118343	11	12.4
	CARD14	4.49118	15	4	4	0.000591144	29	468.333	7	0.119048	8	12.6
	CCT8P1	3.34923	18	3	5	0.000545946	30	600.667	5	0.123839	6	12.8
	KRT16	8.67627	7	6	2	0.00119868	22	216.333	9	0.106101	26	13.2
	CDH13	2.3646	29	2	6	0.00101514	24	616	4	0.127389	4	13.4
	SFN	7.18618	8	5	3	0.00108193	23	197.333	10	0.106383	25	13.8
	POU3F1	4.67706	14	3	5	0.000906169	25	288.667	8	0.112676	18	14
	HMGA2	5.39501	9	2	6	0.169844	7	0	23	0.106101	27	14.4
	NCAM1	2.52249	23	2	6	0.0183224	15	33	19	0.117647	12	15
	MIR490	2.41029	28	2	6	0.00438401	18	70	17	0.119403	7	15.2
	IQGAP3	4.99261	11	2	6	0.157944	8	0	24	0.106101	28	15.4
	SERPINB5	3.74756	16	3	5	0.000648331	28	146.667	12	0.112045	19	16
	CDC25C	4.70814	13	2	6	0.148633	9	0	25	0.105541	29	16.4
	BTD	2.53445	22	2	6	0.000291112	35	84	15	0.116279	14	18.4
	SIGLEC17P	2.45307	27	2	6	0.00769037	16	2	22	0.107817	21	18.4
	IL6	1.76087	32	1	7	0.00419074	19	0	28	0.118694	9	19
	CMAHP	1.76087	33	1	7	0.00419074	20	0	29	0.118694	10	19.8
	CCNE1	2.46184	26	1	7	0.0933506	10	0	26	0.105541	30	19.8
	FZD2	2.17836	30	1	7	0.0764935	12	0	27	0.104987	31	21.4
	GRHL1	3.51505	17	2	6	0.000703275	27	0	32	0.0982801	32	22.8
	MXD1	2.46905	24	2	6	0.000377093	33	70	18	0.0977995	33	22.8
	MYLK	1.64828	35	1	7	0.00392927	21	0	30	0.107239	23	23.2
	KLF15	1.60407	36	1	7	0.000882318	26	0	31	0.108108	20	24
	LCE3E	3.11408	20	2	6	0.000510342	31	0	33	0.0973236	34	24.8
	LYPD3	3.11397	21	2	6	0.000510341	32	0	34	0.0973236	35	25.6
	S100A16	1.71432	34	1	7	0.000202866	36	0	36	0.107817	22	27
	IL1RN	1.89355	31	1	7	0.000360152	34	0	35	0.0970874	36	28.6
	XDH	1.59174	37	1	7	0.00010344	37	0	37	0.0900901	37	31
	CSF2	1.54308	41	1	7	1.48136e-07	38	0	38	0.025	38	32.4
	MMP9	1.54308	38	1	7	1.2267e-08	39	0	39	0.025	39	32.4
	ALPI	1.54308	39	1	7	0	40	0	40	0.025	40	33.2
	MTTP	1.54308	40	1	7	0	41	0	41	0.025	41	34
DD	Gene_Name	Subgraph	Subgraph Rank	Degree	Degree Rank	Eigenvector	Eigenvector Rank	Betweenness	Betweenness Rank	Closeness	Closeness Rank	Average Rank
	KRT16	6.44453	1	5	1	0.577629	1	19	1	0.12381	1	1
	SFN	5.44986	2	4	2	0.520657	2	11	2	0.122642	2	2
	GRHL1	3.27217	3	2	3	0.377305	3	0	4	0.12037	3	3.2
	POU3F1	3.27217	4	2	3	0.377305	4	0	5	0.12037	4	4
	IL1RN	1.80002	6	1	4	0.197966	5	0	6	0.118182	5	5.2
	MIR133A1	2.18987	5	2	3	0	10	2	3	0.0833333	8	5.8
	LCE3E	1.80002	7	1	4	0.197966	6	0	7	0.118182	6	6
	SERPINB5	1.749	8	1	4	0.179339	7	0	8	0.117117	7	6.8
	AOC4P	1.59432	9	1	4	0	11	0	11	0.0828026	9	8.8
	CMAHP	1	13	0	5	4.42185e-08	8	0	9	0.0714286	11	9.2
	SIGLEC17P	1.57163	10	1	4	0	12	0	12	0.0828026	10	9.6
	MIR490	1	14	0	5	2.7703e-08	9	0	10	0.0714286	12	10
	CCT8P1	1	11	0	5	0	13	0	13	0.0714286	13	11
	MTTP	1	12	0	5	0	14	0	14	0.0714286	14	11.8
DP	Gene_Name	Subgraph	Subgraph Rank	Degree	Degree Rank	Eigenvector	Eigenvector Vector	Betweenness	Betweenness	Closeness	Closeness Rank	Average Rank
	CCNA2	25.2288	1	7	1	0.448226	1	53.6667	4	0.142857	4	2.2
	GINS1	17.2506	5	5	3	0.364414	5	144	2	0.147651	2	3.4
	CHEK1	23.114	2	6	2	0.42839	2	33.6667	6	0.141935	6	3.6
	CCNB1	20.1179	4	6	2	0.394569	4	43.6667	5	0.141935	5	4
	GINS2	20.3068	3	5	3	0.401991	3	7.33333	8	0.141026	8	5
	AOC4P	3.71545	10	3	5	0.081877	10	160	1	0.145695	1	5.4
	ZEB1	4.85146	8	5	3	0.0191398	12	116	3	0.138365	3	5.8
	KIF14	12.363	6	4	4	0.298797	6	3.66667	9	0.13253	9	6.8
	HMGA2	5.11657	7	2	6	0.174157	7	0	10	0.130952	10	8
	MIR133A1	2.28097	12	2	6	0.0173043	13	32	7	0.133333	7	9
	CDC25C	4.53209	9	2	6	0.152419	8	0	11	0.129412	11	9
	CCNE1	2.32043	11	1	7	0.0928915	9	0	12	0.129412	12	10.2
	FZD2	2.15544	13	1	7	0.0812651	11	0	13	0.128655	13	11.4
	CDH2	1.74548	14	1	7	0.00323048	15	0	15	0.125714	15	13.2
	SIGLEC17P	1.5851	18	1	7	0.00323048	14	0	14	0.121547	14	13.4
	CMAHP	1.74548	15	1	7	0.00323048	16	0	16	0.125714	16	14
	MIR490	1.74548	17	1	7	0.00323048	17	0	17	0.125714	17	15
	IL6	1.74548	16	1	7	0.00323039	18	0	18	0.125714	18	15.4
	CSF2	1.54308	22	1	7	1.99179e-10	19	0	19	0.0454545	19	17.2
	SFN	1.54308	19	1	7	0	20	0	20	0.0454545	20	17.2
	SERPINB5	1.54308	20	1	7	0	21	0	21	0.0454545	21	18
	MMP9	1.54308	21	1	7	0	22	0	22	0.0454545	22	18.8
	CCT8P1	1	23	0	8	0	23	0	23	0.0434783	23	20

## Sheet: Network_Param_II
Table S6. C) Network Parameters and their respective ranks computed for Stage II GRNs ON, DD and DP. Pseudogenes are highlighted in dark yellow while transcription factors are highlighted in light yellow. The genes with an above-average rank are higlighted in bold. GRN; Gene Regulatory Network, ON; Original Network, DD; Degree of Differentiation and DP; Degree of Pleiotropy
ON	Gene_Name	Subgraph	Subgraph Rank	Degree	Degree Rank	Eigenvector	Eigenvector Rank	Betweenness	Betweenness Rank	Closeness	Closeness Rank	Average Rank
	WNT3A	460.736	11	21	1	0.0996085	13	2489.32	1	0.155172	1	5.4
	CCNA2	1283.75	1	15	3	0.318154	1	1044.7	13	0.147675	20	7.6
	FZD6	243.41	13	15	3	0.0687961	23	1527.18	6	0.15283	4	9.8
	MUC1	139.378	19	13	4	0.070896	22	1986.25	3	0.153264	2	10
	TP63	211.002	15	12	5	0.0827926	19	1276.94	9	0.152975	3	10.2
	SOX2	221.984	14	16	2	0.0665392	24	1452.19	7	0.150418	5	10.4
	KRT17P2	141.249	17	15	3	0.0539992	28	1805.57	4	0.150139	7	11.8
	CHEK2	703.267	10	11	6	0.235274	10	1555.26	5	0.145422	35	13.2
	GINS2	1058.3	5	12	5	0.288701	5	796.274	26	0.146341	29	14
	CCNB1	1128.83	2	13	4	0.297692	2	686.378	31	0.145946	31	14
	TP73	137.077	20	9	8	0.100029	12	877.61	21	0.148352	15	15.2
	SNAI2	144.697	16	10	7	0.0838313	17	708.783	30	0.149861	8	15.6
	TFAP2A	128.237	21	10	7	0.0955148	15	1034.19	15	0.147675	21	15.8
	MSN	123.925	22	11	6	0.0834694	18	833.985	25	0.149309	11	16.4
	EGFR	291.926	12	11	6	0.147268	11	618.558	37	0.148216	16	16.4
	KRT17P1	101.987	26	13	4	0.0461052	34	1297.84	8	0.147945	18	18
	SH3BGRL2	89.6547	29	10	7	0.0446416	37	972.986	16	0.150418	6	19
	KIF14	1050.94	7	13	4	0.288104	6	512.564	45	0.144128	40	20.4
	IL1RAP	79.0571	35	10	7	0.0404648	41	1199.89	10	0.149309	10	20.6
	MCM5	1099.01	3	12	5	0.294053	3	433.812	50	0.143744	44	21
	CCND1	111.842	25	8	9	0.0843889	16	648.016	34	0.147541	22	21.2
	S1PR5	85.7479	31	9	8	0.0397858	42	894.5	19	0.149034	12	22.4
	SYTL2	87.7379	30	8	9	0.0656676	25	643.384	35	0.149034	13	22.4
	TENM2	80.2967	34	10	7	0.0419247	40	925.592	17	0.148488	14	22.4
	C2CD4B	63.6936	42	9	8	0.0369558	46	1097.12	12	0.149723	9	23.4
	CDC25C	1057.58	6	12	5	0.286359	7	547.658	39	0.141361	60	23.4
	GPR87	112.403	24	11	6	0.0441484	38	834.864	24	0.146606	26	23.6
	NTRK2	101.909	27	9	8	0.0473769	32	648.889	33	0.147945	19	23.8
	WNT7B	140.496	18	10	7	0.0447837	36	588.948	38	0.146606	27	25.2
	SOCS1	84.7615	32	8	9	0.0731777	21	778.095	27	0.145161	37	25.2
	IFI16	51.7109	46	9	8	0.0332877	51	895.585	18	0.14808	17	28
	VILL	64.6495	41	9	8	0.0354976	48	871.655	22	0.147407	23	28.4
	BTD	40.1953	55	7	10	0.0470932	33	1035.45	14	0.146078	30	28.4
	FBP1	47.8118	48	11	6	0.026331	69	2077.12	2	0.146474	28	30.6
	FADS1	71.7281	37	10	7	0.0382029	43	526.138	42	0.146739	25	30.8
	JAG2	83.9837	33	8	9	0.0541063	27	383.083	61	0.145815	32	32.4
	SLAIN1	73.7492	36	7	10	0.0582385	26	389.49	58	0.144514	38	33.6
	CHEK1	1089.71	4	11	6	0.292026	4	104.86	97	0.141361	61	34.4
	BCAS1	50.9585	47	8	9	0.0525929	29	425.382	51	0.144385	39	35
	GINS1	824.308	9	9	8	0.253313	9	125.153	92	0.140625	65	36.6
	MYORG	52.5176	45	6	11	0.045568	35	312.272	69	0.146872	24	36.8
	RAC2	45.1892	50	8	9	0.0331643	52	530.11	41	0.145553	33	37
	G6PD	61.5394	44	6	11	0.0320536	56	410.685	52	0.145553	34	39.4
	FA2H	43.0935	52	7	10	0.0300718	61	543.473	40	0.145291	36	39.8
	MMP9	43.5902	51	7	10	0.0507543	30	387.861	59	0.141856	54	40.8
	PDPN	30.2598	61	8	9	0.0304634	60	680.924	32	0.142355	50	42.4
	NGF	31.1124	59	7	10	0.0324558	53	511.943	46	0.142857	47	43
	GTF2IRD2P1	30.2618	60	6	11	0.043637	39	520.117	43	0.140138	67	44
	GPC1	98.491	28	7	10	0.038004	44	90.7515	100	0.142983	46	45.6
	GJA1	28.1816	64	5	12	0.0323818	54	386.824	60	0.144128	41	46.2
	CDH13	19.7485	76	7	10	0.0223261	74	732.404	28	0.14311	45	46.6
	POLE2	945.142	8	9	8	0.270819	8	10.9764	140	0.139776	70	46.8
	PAQR8	42.5981	53	7	10	0.0242521	72	353.721	63	0.144128	42	48
	CDH2	16.2086	83	7	10	0.0178378	84	1179.33	11	0.142105	52	48
	IQGAP3	120.721	23	4	13	0.0957961	14	206.843	79	0.132896	113	48.4
	MIR149	27.0317	66	6	11	0.0215086	77	391.16	56	0.143872	43	50.6
	PFN2	46.7163	49	4	13	0.0506254	31	86.1851	102	0.141608	58	50.6
	FZD10	63.0079	43	6	11	0.0294571	65	148.258	87	0.142606	49	51
	EPO	27.3556	65	6	11	0.0298943	63	250.546	74	0.141856	55	53.6
	ADORA2B	20.6522	72	5	12	0.0183819	82	518.412	44	0.140625	64	54.8
	FZD9	34.0347	58	5	12	0.0244024	71	181.985	82	0.142105	53	55.2
	HS3ST3A1	40.5523	54	6	11	0.0217466	75	262.05	72	0.140017	69	56.2
	MIR205	13.5768	93	6	11	0.0127698	102	888.295	20	0.141608	57	56.6
	MLPH	29.4796	62	6	11	0.0288359	67	160.201	83	0.141115	62	57
	SMPD3	24.1586	67	6	11	0.02288	73	249.659	76	0.140992	63	58
	CSF2	34.3203	57	8	9	0.0277125	68	250.046	75	0.137521	84	58.6
	WNT10A	38.2464	56	4	13	0.0288858	66	62.7466	112	0.142857	48	59
	GLI1	70.003	38	5	12	0.0309118	58	20.7065	137	0.14223	51	59.2
	MIR224	16.5546	81	4	13	0.031308	57	509.097	47	0.135452	99	59.4
	GLI2	65.3918	40	5	12	0.0300247	62	35.8817	128	0.141856	56	59.6
	FZD2	19.3567	78	4	13	0.017335	87	482.286	48	0.139295	72	59.6
	NR0B2	21.3175	70	6	11	0.0139507	96	465.753	49	0.139056	73	59.8
	HMGA2	69.9318	39	3	14	0.0736454	20	14.0363	139	0.137172	87	59.8
	BCL11B	22.0191	69	5	12	0.0187748	81	191.814	80	0.141485	59	60.2
	TNF	28.6943	63	6	11	0.0296111	64	154.914	85	0.136709	89	62.4
	MIR196A2	17.7674	79	3	14	0.03402	49	270.459	71	0.132678	115	65.6
	TMEM238L	13.2831	96	4	13	0.0137434	97	390.9	57	0.140503	66	65.8
	MIR944	13.5794	92	5	12	0.0147751	95	397.352	53	0.138462	80	66.4
	VAT1L	19.8667	75	4	13	0.0216358	76	127.767	91	0.13858	78	66.6
	FSCN1P1	13.4767	94	4	13	0.0156474	91	228.334	78	0.140138	68	68.8
	MIR30C1	15.225	88	2	15	0.0307325	59	108.466	95	0.137056	88	69
	DNAJB3	21.2919	71	2	15	0.0376872	45	33.4745	130	0.136364	91	70.4
	HES2	19.8771	74	4	13	0.0172101	88	77.024	107	0.139655	71	70.6
	GBX2	13.3201	95	3	14	0.0132726	99	272.589	70	0.13858	77	71
	RTN4R	20.2878	73	3	14	0.0363067	47	41.0221	122	0.134775	101	71.4
	FCGR1CP	10.4308	100	2	15	0.0252417	70	624	36	0.127861	137	71.6
	SULT1C2	15.6415	84	4	13	0.0127591	103	233.987	77	0.138225	82	71.8
	ADM	14.9205	89	4	13	0.0157061	90	116.413	93	0.138937	75	72
	RAB27A	19.4018	77	5	12	0.0195396	79	63.8505	111	0.137755	83	72.4
	MIR135A2	16.291	82	2	15	0.0335386	50	69.2246	109	0.133663	107	72.6
	NDRG1	13.9627	90	4	13	0.0189397	80	82.4314	104	0.13858	79	73.2
	ZP3	12.6812	97	4	13	0.0136427	98	157.53	84	0.138699	76	73.6
	NCAM1	15.6259	85	2	15	0.0322647	55	91.7545	99	0.131922	118	74.4
	MIR708	11.6004	99	4	13	0.0105443	109	392.57	54	0.135678	98	74.6
	FEV	15.5376	86	4	13	0.0181617	83	56.7514	114	0.137288	85	76.2
	MIR153-2	11.814	98	3	14	0.0174487	86	83.3997	103	0.138343	81	76.4
	MIR148A	7.22933	113	5	12	0.00589487	123	717.56	29	0.133995	105	76.4
	MIR139	6.46382	115	5	12	0.00654141	121	850.608	23	0.132678	114	77
	CHODL	15.5184	87	3	14	0.0147819	94	37.8806	125	0.139056	74	78.8
	PAX7	22.0215	68	2	15	0.017803	85	0	143	0.137288	86	79.4
	TNFAIP3	17.6166	80	5	12	0.0165586	89	55.0066	115	0.133443	110	81.2
	CCT8P1	8.26669	109	4	13	0.00714782	119	253.478	73	0.136134	93	81.4
	LGALS1	9.66209	102	4	13	0.0131908	100	93.9262	98	0.135906	95	81.6
	SERPINA4	9.41058	104	4	13	0.00948968	112	130.529	90	0.136249	92	82.2
	SERPINE2	7.83345	111	4	13	0.0116356	106	153.686	86	0.135792	97	82.6
	CD83	13.5879	91	4	13	0.0148593	92	54.1915	117	0.133995	106	83.8
	EFNB1	9.69129	101	4	13	0.0148021	93	52.5633	118	0.135	100	85
	GATM	8.93565	106	3	14	0.0104853	110	88.4981	101	0.135906	96	85.4
	PRRX1	8.73315	108	3	14	0.0102991	111	106.784	96	0.134551	103	86.4
	S100A3	9.60817	103	4	13	0.00934405	113	108.803	94	0.133114	111	86.8
	BCKDHB	8.19274	110	3	14	0.0124978	104	52.2178	119	0.13602	94	88.2
	ARL4C	5.9782	117	4	13	0.00514146	129	189.794	81	0.133443	109	89.8
	CCNE1	8.82721	107	2	15	0.0196071	78	0	142	0.133553	108	90
	MIR1910	7.75468	112	3	14	0.00763789	117	67.1906	110	0.134106	104	91.4
	ANO7	7.18282	114	2	15	0.0128378	101	7.56058	141	0.136594	90	92.2
	KLF15	9.20197	105	3	14	0.0116905	105	28.7694	134	0.132678	116	94.8
	APOBEC3G	3.76335	128	2	15	0.00809622	115	142.785	88	0.129187	129	95
	DUXAP10	4.46745	121	4	13	0.00300303	139	371.157	62	0.126365	142	95.4
	IGHV3-71	6.21397	116	3	14	0.00723844	118	58.0967	113	0.132461	117	95.6
	DLX1	4.91608	118	2	15	0.00767081	116	33.1998	131	0.134663	102	96.4
	MIR105-1	3.35075	136	2	15	0.00285974	140	336.255	65	0.129084	130	97.2
	STK33	4.25459	124	2	15	0.010729	107	42.543	121	0.130225	124	98.2
	MIR490	3.64381	130	3	14	0.00241548	144	349.79	64	0.127059	139	98.2
	FBN2	3.54013	131	2	15	0.00493524	130	135.672	89	0.13012	127	98.4
	MIR6510	3.29225	138	2	15	0.00285555	141	314	66	0.128469	132	98.4
	MIR204	4.27307	123	2	15	0.00555454	126	38.0078	124	0.133005	112	100
	MIR34B	4.54695	119	3	14	0.00658657	120	54.3119	116	0.128266	134	100.6
	MIR133A2	3.30267	137	3	14	0.000966436	151	391.184	55	0.122172	148	101
	TPRXL	3.94383	127	2	15	0.00540621	127	37.6151	127	0.131494	120	103.2
	GPR68	4.0564	126	2	15	0.00579598	124	32.1639	133	0.13128	121	103.8
	IFI27L2	4.44122	122	2	15	0.00537618	128	35.6574	129	0.130225	125	103.8
	DYNLT2B	3.46765	135	2	15	0.00647084	122	24.0393	136	0.131707	119	105.4
	MIR1293	4.52628	120	3	14	0.00425381	134	37.6942	126	0.127962	136	106
	EPHB2	3.73854	129	2	15	0.0106854	108	32.515	132	0.122542	146	106
	TSSC2	2.32393	149	2	15	0.00270727	143	314	67	0.113924	156	106
	ADH4	4.16826	125	1	16	0.00577787	125	0	145	0.131068	122	106.6
	GYG2P1	2.44441	146	2	15	0.000638629	153	314	68	0.118768	151	106.6
	PYCARD	3.53538	133	2	15	0.00413746	135	27.4511	135	0.130435	123	108.2
	ACAT1	3.14973	139	1	16	0.00897901	114	0	144	0.129084	131	108.8
	AQP1	2.92598	141	2	15	0.00206369	147	82.0313	105	0.126661	141	109.8
	DUXAP9	2.85319	143	2	15	0.00228995	146	77.0358	106	0.125679	143	110.6
	ITGB8	3.48324	134	1	16	0.00493277	131	0	146	0.129393	128	111
	SLC4A2	3.53549	132	1	16	0.00473349	132	0	147	0.128368	133	112
	HSPD1P11	3.04329	140	1	16	0.00426525	133	0	148	0.130225	126	112.6
	MIR196A1	2.57708	145	2	15	0.00386608	136	38.6298	123	0.120896	149	113.6
	AKR7L	2.87508	142	2	15	0.00234825	145	17.7155	138	0.127059	140	116
	MIR105-2	2.30658	150	2	15	0.000345634	155	72.5405	108	0.116379	153	116.2
	DUX4L9	2.61615	144	1	16	0.00282255	142	0	151	0.128266	135	117.6
	FER1L4	2.37601	148	1	16	0.00321848	138	0	150	0.127359	138	118
	MIR767	2.40885	147	2	15	0.00035879	154	50.0414	120	0.115057	154	118
	MAGEA5P	1.83601	154	1	16	0.00332247	137	0	149	0.119734	150	121.2
	SCG2	2.00915	152	1	16	0.00190212	148	0	152	0.124904	144	122.4
	CLDN18	2.05742	151	1	16	0.00149858	149	0	153	0.122542	147	123.2
	MIR552	1.93384	153	1	16	0.00136583	150	0	154	0.12452	145	123.6
	MIR202	1.7808	155	1	16	0.000697859	152	0	155	0.117562	152	126
	MIR301B	1.61209	157	1	16	0.000306672	156	0	156	0.114245	155	128
	MIR133A1	1.6537	156	1	16	0.000103182	158	0	158	0.109238	157	129
	OR7E12P	1.59488	159	1	16	0.000287042	157	0	157	0.102597	159	129.6
	ARSDP1	1.59837	158	1	16	6.85059e-05	159	0	159	0.106509	158	130
	CCT8L1P	1.54304	162	1	16	7.32015e-12	160	0	160	0.00617284	160	131.6
	SLC18A1	1.54312	160	1	16	4.09799e-12	161	0	161	0.00617284	161	131.8
	MIR129-1	1.54305	161	1	16	0	162	0	162	0.00617284	162	132.6
	MIR129-2	1.54302	163	1	16	0	163	0	163	0.00617284	163	133.6
DD	Gene_Name	Subgraph	Subgraph Rank	Degree	Degree Rank	Eigenvector	Eigenvector Rank	Betweenness	Betweenness Rank	Closeness	Closeness Rank	Average Rank
	WNT3A	109.673	1	15	1	0.388877	1	1216.74	2	0.0864909	1	1.2
	FZD6	60.0891	2	10	2	0.283101	2	708.459	12	0.0859247	2	4
	SH3BGRL2	34.4017	5	9	3	0.199172	6	989.308	3	0.0857143	3	4
	WNT7B	40.2438	3	8	4	0.220737	3	955.56	4	0.0841346	16	6
	MSN	34.2738	7	9	3	0.182025	8	710.523	11	0.0855049	4	6.6
	KRT17P2	27.489	12	8	4	0.165945	11	913.885	5	0.0849514	5	7.4
	SOX2	33.8221	8	9	3	0.197914	7	651.53	15	0.0846774	8	8.2
	SNAI2	39.1767	4	8	4	0.2158	4	414.184	23	0.0848142	7	8.4
	KRT17P1	24.7305	14	8	4	0.154535	16	857.497	7	0.0846092	9	10
	EGFR	34.368	6	9	3	0.175383	9	704.176	13	0.0835987	19	10
	TENM2	27.8299	11	8	4	0.165214	13	523.618	21	0.0848828	6	11
	MUC1	27.9147	10	8	4	0.161662	15	746.542	9	0.0841346	17	11
	NTRK2	25.078	13	7	5	0.165791	12	639.773	16	0.0846092	10	11.2
	FBP1	16.6247	22	9	3	0.0968011	29	1524.42	1	0.0843373	13	13.6
	JAG2	24.2847	15	6	6	0.168203	10	378.734	27	0.0844051	12	14
	TP63	32.7375	9	7	5	0.200807	5	319.882	34	0.0841346	18	14.2
	IFI16	20.8203	17	7	5	0.135221	19	398.02	24	0.0844051	11	15.2
	VILL	18.7884	20	7	5	0.134875	20	568.928	19	0.0842021	14	15.6
	GJA1	11.8283	30	5	7	0.0893143	30	536.945	20	0.0842021	15	20.4
	PAQR8	16.9776	21	6	6	0.123882	24	352.384	29	0.0833333	22	20.4
	CCND1	20.2724	19	6	6	0.147456	18	306.351	35	0.0831354	24	20.4
	BCAS1	15.8921	24	7	5	0.0981036	28	349.453	30	0.0834658	20	21.4
	FZD10	23.8766	16	5	7	0.163487	14	140.552	57	0.0832673	23	23.4
	FA2H	13.1264	29	5	7	0.111543	26	272.865	36	0.0834658	21	23.8
	PDPN	10.2499	33	5	7	0.074437	36	668.978	14	0.0823529	30	24
	FZD9	16.0904	23	5	7	0.13036	21	235.387	46	0.0830696	25	24.4
	SYTL2	14.7847	25	5	7	0.120236	25	265.687	37	0.0824823	28	24.4
	RAC2	13.965	27	5	7	0.110653	27	258.259	41	0.0828076	26	25.6
	SOCS1	9.83563	35	5	7	0.0682132	38	721.298	10	0.0813323	40	26
	SULT1C2	7.03389	41	4	8	0.0525184	43	881.67	6	0.0813954	39	27.4
	FSCN1P1	7.37992	39	4	8	0.0652368	40	334.341	33	0.0825472	27	29.4
	NGF	10.1145	34	5	7	0.0808321	33	256.661	42	0.0820954	32	29.6
	GPC1	20.5322	18	4	8	0.150146	17	15.6452	73	0.0817757	35	30.2
	EPO	10.687	32	5	7	0.0834506	32	149.593	54	0.082224	31	31.2
	GLI2	14.1241	26	3	9	0.124587	23	24.1766	68	0.0820954	33	31.8
	TP73	8.35084	36	4	8	0.0793923	34	239.261	45	0.0816485	36	31.8
	GTF2IRD2P1	6.6432	43	5	7	0.0412622	47	420.368	22	0.0812693	41	32
	WNT10A	13.3778	28	3	9	0.126327	22	7.43333	75	0.0824823	29	32.6
	MLPH	11.0918	31	5	7	0.0873335	31	92.2806	59	0.0814585	38	33.2
	MIR708	4.28506	50	3	9	0.037316	49	776.326	8	0.0796662	52	33.6
	MIR944	6.90987	42	5	7	0.0470989	45	264.781	38	0.0810185	43	35
	SMPD3	7.0743	40	4	8	0.0598206	41	204.268	47	0.0811437	42	35.6
	BCL11B	7.85441	38	3	9	0.0767634	35	18.3589	70	0.0820954	34	37.2
	RAB27A	8.07774	37	4	8	0.0666774	39	91.8951	60	0.0809561	44	37.6
	MIR205	4.81947	46	4	8	0.0226273	60	385.072	25	0.0799695	51	38
	ADM	6.54533	44	3	9	0.0697819	37	35.6201	66	0.0816485	37	38.6
	MIR149	4.48911	48	3	9	0.0361785	50	149.17	55	0.0808937	45	41.4
	CCT8P1	4.55991	47	3	9	0.0360776	51	118.767	58	0.0803982	50	43
	MIR153-2	5.0369	45	2	10	0.053102	42	5.72078	78	0.0805215	47	44.4
	SERPINE2	3.90757	52	3	9	0.0225302	61	246.662	44	0.0786517	57	44.6
	MIR204	3.11512	60	2	10	0.0313812	53	190	48	0.0796662	53	44.8
	ARL4C	3.38584	57	3	9	0.0118567	75	594.012	17	0.0776053	69	45.4
	DLX1	3.51506	53	2	10	0.0383273	48	21.5	69	0.0804598	49	45.8
	TFAP2A	4.18318	51	2	10	0.0469529	46	6.88095	77	0.0805833	46	46
	CHODL	4.42025	49	2	10	0.0512966	44	3.45238	79	0.0805215	48	46
	MIR105-1	2.83975	65	2	10	0.0153427	69	344.412	31	0.0788881	55	46
	LGALS1	3.48884	54	2	10	0.0322148	52	7.29341	76	0.0794251	54	49.2
	MIR139	3.15002	59	3	9	0.006049	80	570.861	18	0.0749465	80	49.2
	MCM5	3.3085	58	2	10	0.0304562	55	38.333	65	0.0780089	66	50.8
	MIR224	3.41526	56	3	9	0.0100776	78	249.233	43	0.0778932	68	50.8
	MIR6510	2.78818	66	2	10	0.0153267	70	190	49	0.0784753	61	51.2
	MIR1910	2.85134	64	2	10	0.0215134	63	48.1516	63	0.078534	60	52
	APOBEC3G	2.62342	69	2	10	0.0107521	77	383.588	26	0.0762527	78	52
	MIR196A2	2.57694	71	2	10	0.0117723	76	343.092	32	0.0773196	72	52.2
	MIR34B	3.46879	55	3	9	0.0154153	68	141.971	56	0.0772627	74	52.4
	MIR1293	2.8551	63	2	10	0.0173105	66	10.2429	74	0.0782998	63	55.2
	DNAJB3	2.4333	73	1	11	0.0305118	54	0	81	0.0786517	58	55.4
	RTN4R	2.71713	67	2	10	0.0217608	62	16.9356	71	0.077951	67	55.4
	CD83	2.6722	68	2	10	0.0206333	65	45.9857	64	0.0774908	71	55.6
	MIR30C1	2.28982	81	1	11	0.0255646	56	0	82	0.0788881	56	57.2
	DUXAP10	3.07367	62	3	9	0.00182207	87	261.505	40	0.0722146	88	57.2
	MIR148A	2.34895	76	2	10	0.00187468	86	376	28	0.0727147	87	57.4
	MIR133A2	3.08483	61	3	9	0.00102503	90	264.403	39	0.070898	90	57.8
	NR0B2	2.41774	74	2	10	0.00829099	79	190	50	0.0759219	79	58.4
	ZP3	2.31728	78	1	11	0.0250077	57	0	83	0.0781832	65	58.8
	ITGB8	2.23875	83	1	11	0.023846	58	0	84	0.0785928	59	59
	TNFAIP3	2.57564	72	2	10	0.0136606	72	24.8857	67	0.0767544	76	59.4
	AKR7L	2.61194	70	2	10	0.0127678	73	16.5833	72	0.0771491	75	60
	MIR105-2	2.31131	79	2	10	0.00245116	83	178.079	53	0.0741525	83	61.6
	FBN2	2.07487	87	1	11	0.0208189	64	0	86	0.0782414	64	62.4
	MIR196A1	2.29353	80	2	10	0.00188535	85	181.278	52	0.0729673	85	62.4
	ACAT1	2.0861	86	1	11	0.022655	59	0	85	0.0773196	73	62.8
	DUX4L9	2.12337	85	1	11	0.0149622	71	0	88	0.0783582	62	63.4
	FER1L4	1.89913	88	1	11	0.0171449	67	0	87	0.0776053	70	64.6
	MIR767	2.35783	75	2	10	0.000658012	92	65.5833	62	0.0708502	91	66
	GYG2P1	2.24002	82	2	10	0.000295763	94	190	51	0.0683149	94	66.2
	MIR490	2.33027	77	2	10	0.000448966	93	65.7286	61	0.0698603	93	66.8
	GPR68	1.85081	89	1	11	0.0124761	74	0	89	0.0764192	77	68
	MIR552	1.72149	90	1	11	0.00346959	82	0	91	0.0745739	81	71
	IGHV3-71	1.60141	96	1	11	0.0048515	81	0	90	0.07431	82	72
	MIR301B	1.60843	95	1	11	0.00234676	84	0	92	0.0732729	84	73.2
	MAGEA5P	1.65633	91	1	11	0.00155078	88	0	93	0.0727651	86	73.8
	TSSC2	2.17598	84	2	10	0	99	2	80	0.00961539	98	74.2
	CLDN18	1.59164	97	1	11	0.00127877	89	0	94	0.071042	89	76
	MIR202	1.64808	93	1	11	0.000931594	91	0	95	0.0701872	92	76.4
	DUXAP9	1.65483	92	1	11	0.000277464	95	0	96	0.0677857	95	77.8
	MIR133A1	1.64077	94	1	11	0.000157758	96	0	97	0.0666244	96	78.8
	ARSDP1	1.58809	98	1	11	4.56779e-05	97	0	98	0.0643382	97	80.2
	FCGR1CP	1.58705	99	1	11	0	100	0	100	0.0096145	99	81.8
	OR7E12P	1.58705	100	1	11	0	101	0	101	0.0096145	100	82.6
	MIR129-1	1.54308	101	1	11	0	102	0	102	0.00952381	101	83.4
	MIR135A2	1	105	0	12	4.42745e-09	98	0	99	0.00943396	103	83.4
	MIR129-2	1.54308	102	1	11	0	103	0	103	0.00952381	102	84.2
	HSPD1P11	1	103	0	12	0	104	0	104	0.00943396	104	85.4
	CCT8L1P	1	104	0	12	0	105	0	105	0.00943396	105	86.2
	TPRXL	0.999999	106	0	12	0	106	0	106	0.00943396	106	87.2
DP	Gene_Name	Subgraph	Subgraph Rank	Degree	Degree Rank	Eigenvector	Eigenvector Rank	Betweenness	Betweenness Rank	Closeness	Closeness Rank	Average Rank
	CCNA2	1208.27	1	15	2	0.337824	1	1014.44	6	0.103302	2	2.4
	CCNB1	1064.07	2	13	3	0.316871	2	680.135	14	0.102435	12	6.6
	WNT3A	208.505	12	19	1	0.0448461	21	2179.78	1	0.106087	1	7.2
	CHEK2	656.982	10	11	5	0.248412	10	1203.22	3	0.101161	19	9.4
	TP73	105.089	14	8	8	0.0938818	13	849.75	9	0.103041	4	9.6
	EGFR	234.94	11	11	5	0.141068	11	638.775	15	0.102007	16	11.6
	TFAP2A	85.8815	15	7	9	0.0850331	14	713.571	12	0.102521	10	12
	KIF14	982.582	6	13	3	0.304482	6	489.818	27	0.10091	21	12.6
	SOX2	76.8136	17	12	4	0.0267327	34	874.751	7	0.102694	8	14
	SNAI2	72.4982	18	9	7	0.0589101	19	550.277	22	0.10278	7	14.6
	NTRK2	46.5406	25	8	8	0.0239523	36	1026.09	5	0.103215	3	15.4
	MSN	59.1287	23	8	8	0.0627644	18	606.603	18	0.102263	13	16
	FZD6	59.2072	22	10	6	0.0212347	39	791.066	10	0.103041	5	16.4
	CCND1	79.5657	16	7	9	0.0746895	16	357.582	40	0.102607	9	18
	KRT17P2	35.2013	29	9	7	0.0203442	41	869.57	8	0.102954	6	18.2
	CDC25C	987.628	5	11	5	0.304884	5	309.458	43	0.099187	39	19.4
	MCM5	1009.43	4	11	5	0.308619	4	225.429	54	0.0996732	34	20.2
	TP63	50.0576	24	6	10	0.0424377	23	426.825	35	0.101751	17	21.8
	IL1RAP	21.9043	42	7	9	0.0175735	44	1105.54	4	0.102435	11	22
	MUC1	38.1797	27	7	9	0.0413243	24	474.225	30	0.10091	22	22.4
	JAG2	37.8341	28	7	9	0.0315743	31	465.114	32	0.102092	14	22.8
	TENM2	31.344	33	9	7	0.0167881	46	709.896	13	0.102007	15	22.8
	CHEK1	1034.98	3	11	5	0.312561	3	118.029	66	0.0994295	37	22.8
	SOCS1	66.0465	19	7	9	0.0686969	17	301.971	44	0.0998363	30	23.8
	GTF2IRD2P1	26.7904	36	6	10	0.0434587	22	510.711	25	0.0998363	29	24.4
	GINS2	942.385	7	10	6	0.298059	7	123.555	64	0.0989457	42	25.2
	WNT7B	65.1418	20	9	7	0.0154695	50	488.081	29	0.100412	23	25.8
	MMP9	34.1543	30	6	10	0.0478002	20	368.052	38	0.0996732	33	26.2
	NGF	18.5297	43	6	10	0.0236159	37	615.108	17	0.100329	25	26.4
	IFI16	17.8175	44	6	10	0.0161952	48	618.884	16	0.101667	18	27.2
	KRT17P1	27.5413	35	8	8	0.0162686	47	500.459	26	0.100993	20	27.2
	FBP1	16.7407	48	9	7	0.00825012	69	1652.81	2	0.100329	24	30
	IQGAP3	116.024	13	4	12	0.103462	12	228	49	0.0961387	68	30.8
	POLE2	901.756	8	9	7	0.291373	8	9.55854	95	0.0983078	48	33.2
	PDPN	13.1012	54	6	10	0.0171257	45	488.962	28	0.0996732	32	33.8
	MIR224	15.4683	50	4	12	0.0324248	30	553.89	21	0.0971338	60	34.6
	GJA1	11.4316	59	4	12	0.0185529	42	380.087	37	0.100329	26	35.2
	GINS1	758.481	9	8	8	0.267168	9	0	98	0.0972111	59	36.6
	HMGA2	64.4534	21	3	13	0.0765447	15	17.835	92	0.0979133	52	38.6
	CDH13	9.22546	63	5	11	0.0140118	52	471.296	31	0.0987854	44	40.2
	TNF	24.0638	38	6	10	0.0263528	35	203.377	57	0.0969793	62	40.4
	FZD9	17.5416	45	4	12	0.0119424	57	140.924	61	0.0998363	31	41.2
	CSF2	25.6642	37	7	9	0.022368	38	176.996	59	0.0968254	63	41.2
	GLI1	41.8181	26	5	11	0.0129433	55	37.0742	87	0.100082	28	41.4
	MIR196A2	16.0798	49	3	13	0.0351842	28	282.905	46	0.0959119	71	41.4
	WNT10A	22.21	41	4	12	0.0159774	49	54.9446	79	0.100247	27	41.6
	G6PD	23.3486	40	4	12	0.00989935	63	193.847	58	0.0995918	35	41.6
	PFN2	23.7681	39	3	13	0.0402763	25	51.7642	81	0.0981496	50	41.6
	FZD2	13.144	53	4	12	0.00843053	67	451.301	34	0.0986257	45	42.2
	ADORA2B	11.0472	60	5	11	0.00897863	64	396.399	36	0.0988655	43	42.8
	CDH2	8.15483	68	5	11	0.00885533	66	571.732	19	0.0976	55	43.8
	GPC1	34.0801	31	5	11	0.0131127	54	36.467	88	0.0995918	36	44
	BCL11B	12.5983	57	5	11	0.00893154	65	212.277	55	0.0991064	40	45.6
	FCGR1CP	10.0905	61	2	14	0.0271383	33	452	33	0.0927052	87	45.6
	MIR205	6.34575	74	5	11	0.00504502	78	780.703	11	0.0973663	58	46.4
	DNAJB3	16.9936	47	2	14	0.0357196	27	40.7821	84	0.0970565	61	46.6
	MIR135A2	15.3327	51	2	14	0.035167	29	84.2149	74	0.0962904	67	47
	FZD10	27.8227	34	4	12	0.0103603	62	21.3009	90	0.0992677	38	47.2
	RAC2	9.49926	62	4	12	0.0141567	51	136.406	63	0.0982287	49	47.4
	MIR30C1	11.7617	58	2	14	0.0289927	32	77.5988	77	0.097522	56	47.4
	GBX2	8.94858	64	3	13	0.00599107	75	362.109	39	0.0983078	47	47.6
	EPO	12.7669	56	4	12	0.0205878	40	89.9408	70	0.0968254	64	48.4
	GLI2	31.9858	32	4	12	0.010632	61	14.5645	93	0.0983871	46	48.8
	MIR708	7.60909	69	4	12	0.00414812	80	563.166	20	0.0962904	66	49.4
	RTN4R	17.2791	46	3	13	0.0360791	26	39.5918	85	0.0950156	77	49.4
	MIR149	7.0145	73	4	12	0.00509728	77	291.337	45	0.0989457	41	49.6
	MIR944	7.45746	70	4	12	0.00825739	68	204.968	56	0.0978348	53	51.8
	NDRG1	8.24644	67	4	12	0.0122431	56	89.2421	71	0.0976781	54	52
	TNFAIP3	15.1592	52	5	11	0.0138383	53	92.8732	68	0.0947941	79	52.6
	ADM	8.87783	65	4	12	0.00790392	70	116.329	67	0.0979133	51	53
	MIR148A	4.68151	77	4	12	0.0023815	90	517.228	24	0.0942085	80	56.6
	EFNB1	7.03909	72	4	12	0.0115212	58	83.7392	76	0.0961387	69	57.4
	FSCN1P1	4.90834	76	3	13	0.00703745	73	138.419	62	0.096672	65	57.8
	CCNE1	7.42595	71	2	14	0.0181676	43	0	99	0.0961387	70	59.4
	PAX7	12.8965	55	2	14	0.00762845	71	0	101	0.0974441	57	59.6
	SERPINE2	4.48816	79	3	13	0.00720578	72	121.952	65	0.0951638	74	60.6
	MIR153-2	5.29011	75	2	14	0.0112094	59	5.098	97	0.0958366	72	63.4
	MIR139	4.24926	80	4	12	0.000531822	106	530.356	23	0.0914543	97	63.6
	PRRX1	4.54958	78	2	14	0.00433944	79	86.2195	73	0.0950156	76	64
	MIR34B	4.05341	82	3	13	0.00539019	76	83.7855	75	0.0934866	84	66
	MIR490	3.36407	87	3	13	0.00139872	97	339.374	41	0.0916604	95	66.6
	IGHV3-71	2.76862	94	2	14	0.0019006	92	228	51	0.0936301	83	66.8
	DLX1	3.56794	84	2	14	0.00400917	81	45.3322	82	0.0950896	75	67.2
	DUXAP10	3.41376	86	3	13	0.00102174	99	240.898	47	0.0913858	98	68.6
	MIR105-1	2.8472	92	2	14	0.000890893	100	237.541	48	0.0922147	90	68.8
	HES2	4.18376	81	2	14	0.00357429	84	11.4325	94	0.0954617	73	69.2
	ARL4C	3.73427	83	3	13	0.00197991	91	88.0071	72	0.0926348	88	69.4
	RAB27A	3.42521	85	2	14	0.00295267	87	37.9549	86	0.0948678	78	70
	MIR6510	2.78549	93	2	14	0.000889597	101	228	52	0.0918675	91	70.2
	FEV	3.21922	88	2	14	0.00370055	83	28.1	89	0.0942085	81	71
	CD83	8.66407	66	3	13	0.0067341	74	0	102	0.0907063	100	71
	MIR133A2	3.20209	89	3	13	0.000208359	109	323.77	42	0.0881503	106	71.8
	TSSC2	2.32002	102	2	14	0.00296449	86	228	50	0.0854342	111	72.6
	MIR196A1	2.53204	98	2	14	0.0039482	82	92.3525	69	0.0897719	102	73
	MIR1910	3.07529	90	2	14	0.00245852	89	20.8131	91	0.0939184	82	73.2
	EPHB2	2.94302	91	1	15	0.0111707	60	0	100	0.088214	105	74.2
	AQP1	2.6105	97	2	14	0.000597247	104	158.03	60	0.0905716	101	75.2
	GYG2P1	2.33454	101	2	14	0.00025709	108	228	53	0.0867093	107	76.6
	DUXAP9	2.66212	96	2	14	0.00106682	98	57.8371	78	0.0913858	99	77
	KLF15	2.40328	99	1	15	0.00179264	93	0	105	0.0931298	85	79.4
	MIR1293	2.69111	95	2	14	0.00163967	96	7.60714	96	0.0915916	96	79.4
	GPR68	2.02395	108	1	15	0.00253976	88	0	104	0.0917293	92	81.4
	ITGB8	2.26459	104	1	15	0.00173822	94	0	106	0.0922844	89	81.6
	PYCARD	2.02878	107	1	15	0.00173485	95	0	107	0.0928463	86	82
	MAGEA5P	1.83807	109	1	15	0.0034995	85	0	103	0.0890511	104	83.2
	MIR105-2	2.30563	103	2	14	0.000106673	112	52.35	80	0.0857947	109	83.6
	MIR767	2.34043	100	2	14	0.000119099	111	43.4753	83	0.0856742	110	83.6
	DUX4L9	2.12435	105	1	15	0.000879666	102	0	108	0.0917293	93	84.6
	CCT8P1	2.12435	106	1	15	0.000879666	103	0	109	0.0917293	94	85.4
	MIR552	1.7852	110	1	15	0.000541375	105	0	110	0.0892465	103	88.6
	MIR204	1.60447	113	1	15	0.000202746	110	0	112	0.0860974	108	91.6
	OR7E12P	1.59376	115	1	15	0.000320133	107	0	111	0.079118	116	92.8
	MIR301B	1.6023	114	1	15	9.40985e-05	113	0	113	0.0846047	112	93.4
	MIR202	1.71226	111	1	15	5.5872e-05	114	0	114	0.0842541	113	93.4
	MIR133A1	1.64305	112	1	15	2.21517e-05	116	0	116	0.0814419	114	94.6
	ARSDP1	1.58358	116	1	15	2.73003e-05	115	0	115	0.0802104	115	95.2
	MIR129-1	1.54303	117	1	15	0	117	0	117	0.00819672	117	96.6
	MIR129-2	1.54303	118	1	15	0	118	0	118	0.00819672	118	97.4
	CLDN18	1	119	0	16	0	119	0	119	0.00813008	119	98.4
	TPRXL	1	120	0	16	0	120	0	120	0.00813008	120	99.2
	HSPD1P11	1	121	0	16	0	121	0	121	0.00813008	121	100
	CCT8L1P	1	122	0	16	0	122	0	122	0.00813008	122	100.8
	FER1L4	0.999999	123	0	16	0	123	0	123	0.00813008	123	101.6

## Sheet: Network_Param_III
Table S6. D) Network Parameters and their respective ranks computed for Stage III GRNs ON, DD and DP. Pseudogenes are highlighted in dark yellow while transcription factors are highlighted in light yellow. The genes with an above-average rank are higlighted in bold. GRN; Gene Regulatory Network, ON; Original Network, DD; Degree of Differentiation and DP; Degree of Pleiotropy
ON	Gene_Name	Subgraph	Subgraph Rank	Degree	Degree Rank	Eigenvector	Eigenvector Rank	Betweenness	Betweenness Rank	Closeness	Closeness Rank	Average Rank
	GINS1	39.5093	5	6	4	0.32797	5	800.222	4	0.0620229	5	4.6
	CHEK1	46.6561	3	7	3	0.35779	3	653.789	5	0.0605778	12	5.2
	CCNA2	66.7737	1	9	1	0.430704	1	274.456	16	0.0604089	14	6.6
	KIF14	27.6209	7	5	5	0.271365	7	338.267	12	0.0609185	10	8.2
	CDH2	5.51184	20	5	5	0.0203874	14	1187.84	1	0.0629845	2	8.4
	FZD2	4.41327	22	3	7	0.0619412	12	935.444	2	0.0630456	1	8.8
	CMTM3	7.88819	18	5	5	0.0046394	19	828.527	3	0.0623202	3	9.6
	FCGR1A	17.5102	10	7	3	0.00313884	22	517.167	8	0.0614948	7	10
	CCNB1	63.2731	2	8	2	0.419571	2	74.4556	29	0.0602968	16	10.2
	SIGLEC7	13.7344	11	6	4	0.0015171	26	398.792	9	0.0609756	8	11.6
	FLNA	3.80755	26	3	7	0.0110449	18	644.044	6	0.0621415	4	12.2
	TYROBP	23.7875	9	8	2	0.00165995	25	208.687	18	0.0606343	11	13
	HMGA2	3.1617	28	2	8	0.050438	13	358.444	11	0.0619048	6	13.2
	CDC25C	43.6545	4	6	4	0.346731	4	23.7889	37	0.0597976	21	14
	HAVCR2	9.39809	14	5	5	0.00143965	27	256.054	17	0.0609756	9	14.4
	MIR139	4.17818	23	3	7	0.0642443	11	562	7	0.0584532	28	15.2
	GINS2	37.1883	6	5	5	0.319287	6	2.66667	40	0.0600739	20	15.4
	CMTM7	8.55607	16	5	5	0.00110916	29	286.733	15	0.0604651	13	15.6
	AOC4P	2.521	36	2	8	0.00384629	20	294	13	0.0603528	15	18.4
	CCNE1	25.6711	8	4	6	0.263047	8	2.66667	41	0.0581916	31	18.8
	SLAMF8	10.8765	13	4	6	0.00104313	30	55.4762	30	0.0602968	17	19.2
	LILRB4	11.4987	12	4	6	0.00111086	28	27.8603	36	0.060241	19	20.2
	MIR133A2	3.05765	31	3	7	0.00211732	23	202	19	0.0594693	22	20.4
	P2RX1	3.87145	25	2	8	0.0749835	10	102	25	0.0577778	35	20.6
	DUXAP9	2.47532	37	2	8	0.00384135	21	200	21	0.060241	18	21
	SLC7A7	7.2899	19	4	6	0.000657452	32	114.776	24	0.0590372	25	21.2
	IQGAP3	8.69502	15	2	8	0.143897	9	0	43	0.0577265	36	22.2
	MIR129.2	2.35873	38	2	8	0.0114017	16	384	10	0.0562771	41	22.6
	TIMP1	4.58089	21	3	7	0.000557559	36	39.8381	33	0.0588235	26	24.6
	MMP9	8.3371	17	3	7	0.000875958	31	0	46	0.0591985	24	25
	TSSC2	2.96208	32	3	7	0.000593842	34	202	20	0.0578292	34	25.4
	SKAP1	3.97156	24	3	7	0.000285987	42	102	27	0.058296	30	26
	MIR129.1	2.35421	39	2	8	0.00196322	24	294	14	0.0541667	49	26.8
	MIR301B	2.69357	35	2	8	0.000270182	43	200	23	0.0584007	29	27.6
	MIR105.2	3.54602	27	3	7	0.000367609	38	200	22	0.0521251	51	29
	DUXAP10	2.24646	43	2	8	0.000580201	35	102	26	0.0576241	37	29.8
	GGNBP1	1.82265	50	1	9	0.000656516	33	0	47	0.059415	23	32.4
	DMRTA1	1.66491	53	1	9	0.0110588	17	0	45	0.0558899	43	33.4
	FCGR1CP	2.12603	48	1	9	0.000449093	37	0	48	0.0586643	27	33.8
	MIR148A	1.631	60	1	9	0.012928	15	0	44	0.0552721	47	35
	DMRTC2	3.07677	29	3	7	0	54	46	31	0.0174966	54	35
	BTD	2.22326	46	2	8	3.56632e-05	52	102	28	0.055938	42	35.2
	MATK	2.33369	40	1	9	0.000242979	44	0	52	0.0578807	33	35.6
	NANOS2	3.07485	30	3	7	0	55	46	32	0.0174966	55	35.8
	TIGIT	1.86296	49	1	9	0.00029938	41	0	51	0.0581916	32	36.4
	MIR490	1.64339	55	1	9	0.000317868	39	0	49	0.0568182	38	38
	MIR133A1	1.64339	56	1	9	0.000317826	40	0	50	0.0568182	39	38.8
	NANOGP1	2.33105	41	2	8	0	56	28	34	0.0174778	56	39
	MIR767	2.78485	33	2	8	7.37034e-05	49	0	57	0.0501157	52	39.8
	AOX2P	2.33056	42	2	8	0	57	28	35	0.0174778	57	39.8
	MIR105.1	2.78475	34	2	8	7.37034e-05	50	0	58	0.0501157	53	40.6
	ZBP1	1.77555	51	1	9	8.80117e-05	48	0	56	0.0564236	40	40.8
	DDX25	2.23147	44	2	8	0	58	16	38	0.0174497	60	41.6
	YWHAEP7	1.63655	59	1	9	0.000131151	45	0	53	0.0553191	45	42.2
	GIP	2.22791	45	2	8	0	59	16	39	0.0174497	61	42.4
	OR7E12P	1.63655	58	1	9	0.000131151	46	0	54	0.0553191	46	42.6
	MIR202	1.66573	52	1	9	4.04901e-05	51	0	59	0.0557461	44	43
	FAR2P1	1.59511	61	1	9	0.000126211	47	0	55	0.0551315	48	44
	CDH13	2.17799	47	2	8	0	60	2	42	0.015625	64	44.2
	CCT8P1	1.58629	66	1	9	7.13305e-06	53	0	60	0.0535861	50	47.6
	CATSPERD	1.64407	54	1	9	0	61	0	61	0.017459	58	48.6
	CCT8L1P	1.64113	57	1	9	0	62	0	62	0.017459	59	49.8
	PLAC9P1	1.59266	62	1	9	0	63	0	63	0.0174123	62	51.8
	CSF2	1.589	63	1	9	0	64	0	64	0.0156212	65	53
	KHDC3L	1.58816	65	1	9	0	66	0	66	0.0174123	63	53.8
	H2BP1	1.589	64	1	9	0	65	0	65	0.0156212	66	53.8
DD	Gene_Name	Subgraph	Subgraph Rank	Degree	Degree Rank	Eigenvector	Eigenvector Rank	Betweenness	Betweenness Rank	Closeness	Closeness Rank	Average Rank
	TYROBP	17.0308	1	7	1	0.456856	1	87.9286	4	0.0363777	1	1.6
	FCGR1A	11.6461	3	6	2	0.348984	3	173.833	1	0.0363496	2	2.2
	SIGLEC7	12.379	2	6	2	0.377178	2	72.6429	6	0.0362375	4	3.2
	HAVCR2	8.40165	6	5	3	0.28759	5	118.429	2	0.0363496	3	3.8
	SLAMF8	9.60566	4	4	4	0.330971	4	26.0952	12	0.0362375	5	5.8
	CMTM7	8.47283	5	5	3	0.258204	7	59.6667	7	0.0360706	9	6.2
	SLC7A7	6.90369	8	4	4	0.255321	8	51.5952	8	0.0361538	8	7.2
	CMTM3	6.47858	9	4	4	0.227654	9	47.7143	9	0.0361817	6	7.4
	LILRB4	6.98344	7	3	5	0.271956	6	9.71429	17	0.0361817	7	8.4
	TIMP1	4.63615	10	3	5	0.151812	10	38.3809	11	0.0360706	10	9.2
	SKAP1	4.0272	11	3	5	0.101483	12	40	10	0.0358232	12	10
	FLNA	2.69683	17	2	6	0.0845999	14	108	3	0.0359602	11	10.2
	MIR133A2	2.96082	13	3	5	0.0216059	20	78	5	0.0355253	19	12.4
	MATK	2.12137	25	1	7	0.104754	11	0	23	0.0358232	13	15.8
	MIR105.2	3.54815	12	3	5	0	30	16	14	0.0237374	24	17
	MIR301B	1.9764	26	1	7	0.0873982	13	0	24	0.0356872	16	17.2
	FCGR1CP	1.94372	27	1	7	0.0798035	15	0	25	0.0357959	14	17.6
	TIGIT	1.8435	28	1	7	0.0672253	16	0	26	0.0357959	15	18.4
	MIR129.1	2.3539	18	2	6	0	34	18	13	0.0237494	23	18.8
	ZBP1	1.77808	29	1	7	0.059015	17	0	27	0.0356061	18	19.6
	TSSC2	2.91458	14	3	5	0	31	6	18	0.0222222	30	19.6
	GGNBP1	1.76913	30	1	7	0.0525288	18	0	28	0.0356331	17	20
	MIR129.2	2.27904	19	2	6	0	35	16	15	0.0237374	25	20
	NANOS2	2.22739	21	2	6	9.38122e-09	24	4	19	0.0222117	31	20.2
	MIR139	2.22817	20	2	6	0	36	10	16	0.0237015	26	20.8
	MIR202	1.67801	31	1	7	0.0240563	19	0	29	0.0352853	20	21.2
	AOX2P	2.22712	22	2	6	2.99448e-10	28	4	20	0.0222117	32	21.6
	DDX25	2.1781	24	2	6	2.35668e-08	23	2	21	0.0217391	38	22.4
	MIR490	1.63129	35	1	7	0.00479644	21	0	30	0.0349963	21	22.8
	MIR105.1	2.78561	15	2	6	0	32	0	36	0.0236895	27	23.2
	MIR133A1	1.63129	36	1	7	0.00479644	22	0	31	0.0349963	22	23.6
	MIR767	2.78561	16	2	6	0	33	0	37	0.0236895	28	24
	DUXAP10	2.17818	23	2	6	0	37	2	22	0.0217391	39	25.4
	GIP	1.59072	37	1	7	1.08224e-09	27	0	34	0.0221907	36	28.2
	PLAC9P1	1.58913	40	1	7	5.39249e-09	25	0	32	0.0217291	40	28.8
	CCT8L1P	1.5905	39	1	7	1.96954e-10	29	0	35	0.0221907	37	29.4
	AOC4P	1.63819	32	1	7	0	38	0	38	0.0222012	33	29.6
	NANOGP1	1.58913	41	1	7	5.39249e-09	26	0	33	0.0217291	41	29.6
	YWHAEP7	1.63819	33	1	7	0	39	0	39	0.0222012	34	30.4
	DMRTA1	1.5907	38	1	7	0	41	0	41	0.0236418	29	31.2
	OR7E12P	1.63819	34	1	7	0	40	0	40	0.0222012	35	31.2
	FAR2P1	1.58909	42	1	7	0	42	0	42	0.0217291	42	35
	DUXAP9	1.58909	43	1	7	0	43	0	43	0.0217291	43	35.8
	P2RX1	1.54388	44	1	7	0	44	0	44	0.0212766	44	36.6
	MIR148A	1.54222	45	1	7	0	45	0	45	0.0212766	45	37.4
	CCT8P1	1	46	0	8	0	46	0	46	0.0208333	46	38.4
	CATSPERD	1	47	0	8	0	47	0	47	0.0208333	47	39.2
	H2BP1	1	48	0	8	0	48	0	48	0.0208333	48	40
DP	Gene_Name	Subgraph	Subgraph Rank	Degree	Degree Rank	Eigenvector	Eigenvector Rank	Betweenness	Betweenness Rank	Closeness	Closeness Rank	Average Rank
	KIF14	14.3454	3	5	2	0.388698	3	396	2	0.0568783	1	2.2
	CHEK1	14.2173	4	5	2	0.386656	4	301.5	4	0.0563565	4	3.6
	CCNA2	19.0832	1	6	1	0.456273	1	115.5	11	0.0560626	5	3.8
	CDH2	4.04913	7	4	3	0.0283455	10	478	1	0.056579	3	4.8
	CCNB1	17.4584	2	5	2	0.437026	2	11.5	18	0.0559168	6	6
	HMGA2	2.84972	12	2	5	0.0929326	9	390	3	0.0568032	2	6.2
	MIR139	3.47667	9	3	4	0.0956999	8	274	5	0.0552699	8	6.8
	CDC25C	12.6855	6	4	3	0.366	6	7.5	19	0.0553411	7	8.2
	CCNE1	12.7413	5	4	3	0.366979	5	4	20	0.0548469	12	9
	AOC4P	2.43225	16	2	5	0.0072882	14	150	8	0.0550576	10	10.6
	P2RX1	2.81825	13	2	5	0.106595	7	54	16	0.0542929	13	10.8
	FZD2	2.38721	18	2	5	0.0072882	16	192	7	0.055199	9	11
	MIR129.2	2.35301	20	2	5	0.0215186	12	192	6	0.0539523	14	11.4
	TSSC2	2.94357	11	3	4	0.00252442	18	106	12	0.0534826	16	12.2
	DUXAP9	2.40816	17	2	5	0.0072882	15	104	14	0.054917	11	12.4
	MIR129.1	2.3683	19	2	5	0.00488034	17	150	9	0.0525672	19	13.8
	MIR133A2	2.95849	10	3	4	0.00054679	22	106	13	0.0522479	21	14
	FLNA	2.32065	21	2	5	0.00236663	20	150	10	0.05375	15	14.2
	MIR105.2	3.53683	8	3	4	0.000862376	21	104	15	0.0511296	25	14.6
	DUXAP10	2.24333	22	2	5	0.00236663	19	54	17	0.0532178	18	16.2
	DMRTA1	1.65207	25	1	6	0.0206562	13	0	24	0.0534161	17	17
	MIR148A	1.60156	30	1	6	0.0234962	11	0	23	0.0525031	20	18
	MIR105.1	2.77377	14	2	5	0.000157793	26	0	28	0.0495963	28	20.2
	YWHAEP7	1.63295	28	1	6	0.00054679	23	0	25	0.0517449	22	20.8
	MIR767	2.77377	15	2	5	0.000157793	27	0	29	0.0495963	29	21
	OR7E12P	1.63295	29	1	6	0.00054679	24	0	26	0.0517449	23	21.6
	CDH13	2.17808	24	2	5	1.7099e-10	31	2	21	0.0238095	30	22.2
	FAR2P1	1.59723	31	1	6	0.00054679	25	0	27	0.051497	24	22.6
	SKAP1	2.18987	23	2	5	0	32	2	22	0.0238095	31	22.6
	MIR490	1.63877	26	1	6	0.000157793	28	0	30	0.0505882	26	23.2
	MIR133A1	1.63877	27	1	6	0.000157793	29	0	31	0.0505882	27	24
	TIMP1	1.59432	32	1	6	0	33	0	33	0.0237963	32	27.2
	H2BP1	1.58904	33	1	6	0	34	0	34	0.0237963	33	28
	CSF2	1.58904	34	1	6	0	35	0	35	0.0237963	34	28.8
	GGNBP1	1	42	0	7	4.30859e-10	30	0	32	0.0227273	36	29.4
	MIR202	1.57163	35	1	6	0	36	0	36	0.0237963	35	29.6
	MMP9	1	36	0	7	0	37	0	37	0.0227273	37	30.8
	CCT8L1P	1	37	0	7	0	38	0	38	0.0227273	38	31.6
	CCT8P1	1	38	0	7	0	39	0	39	0.0227273	39	32.4
	MIR301B	1	39	0	7	0	40	0	40	0.0227273	40	33.2
	AOX2P	1	40	0	7	0	41	0	41	0.0227273	41	34
	FCGR1CP	1	41	0	7	0	42	0	42	0.0227273	42	34.8
	NANOGP1	1	43	0	7	0	43	0	43	0.0227273	43	35.8
	PLAC9P1	1	44	0	7	0	44	0	44	0.0227273	44	36.6

## Sheet: Network_Param_IV
Table S6. E) Network Parameters and their respective ranks computed for Stage IV GRNs ON, DD and DP. Pseudogenes are highlighted in dark yellow. The genes with an above-average rank are higlighted in bold. GRN; Gene Regulatory Network, ON; Original Network, DD; Degree of Differentiation and DP; Degree of Pleiotropy
ON	Gene_Name	Subgraph	Subgraph Rank	Degree	Degree Rank	Eigenvector	Eigenvector Rank	Betweenness	Betweenness Rank	Closeness	Closeness Rank	Average Rank
	CCNA2	10.6882	1	6	1	0.546245	1	61.3333	1	0.0495868	1	1
	GINS1	7.34956	2	4	2	0.435857	2	10.6667	6	0.0492611	2	2.8
	CCNB1	6.37636	3	4	2	0.384416	3	22	3	0.0491803	3	2.8
	KIF20B	3.52962	7	3	3	0.209709	7	25.6667	2	0.0490998	4	4.6
	TONSL	4.49477	5	3	3	0.297391	5	20	4	0.0490196	6	4.6
	CCNE1	4.39794	6	3	3	0.283467	6	20	5	0.0490998	5	5
	CHEK1	4.69801	4	3	3	0.315236	4	10.3333	7	0.0490196	7	5
	KIF14	2.59868	11	2	4	0.150291	8	2	8	0.0485437	8	7.8
	CDH2	1.78084	14	1	5	0.109083	9	0	11	0.0483871	9	9.6
	MTHFD1L	1.69462	15	1	5	0.084768	10	0	12	0.0482315	12	10.8
	CDC25A	1.69197	16	1	5	0.0801178	11	0	13	0.0483092	10	11
	MIR202	2.1782	12	2	4	0	19	2	9	0.0344828	13	11.4
	ZWINT	1.64579	17	1	5	0.0602705	12	0	14	0.0483092	11	11.8
	CHAF1B	2.17078	13	2	4	0	20	2	10	0.0344828	14	12.2
	MIR105-1	2.70827	8	2	4	0	16	0	18	0.0344828	15	12.2
	MIR767	2.70827	9	2	4	0	17	0	19	0.0344828	16	13
	MIR105-2	2.70827	10	2	4	0	18	0	20	0.0344828	17	13.8
	ACTL6A	1.58519	20	1	5	7.56673e-14	15	0	17	0.0344432	18	15
	RBM24	1.54864	23	1	5	5.56395e-11	13	0	15	0.0333333	22	15.6
	AOC4P	1.54988	22	1	5	5.55139e-12	14	0	16	0.0333333	23	16
	MIR133A2	1.5893	18	1	5	0	21	0	21	0.0344432	19	16.8
	MIR1247	1.58887	19	1	5	0	22	0	22	0.0344432	20	17.6
	TACC3	1.58519	21	1	5	0	23	0	23	0.0344432	21	18.6
	DUXAP9	1.54308	24	1	5	0	24	0	24	0.0333333	24	20.2
	EVPLL	1.54308	25	1	5	0	25	0	25	0.0333333	25	21
	CERS3	1.54308	26	1	5	0	26	0	26	0.0333333	26	21.8
	NGFR	1.54308	27	1	5	0	27	0	27	0.0333333	27	22.6
	RPL36P16	1.54308	28	1	5	0	28	0	28	0.0333333	28	23.4
	CXCL2	1.54308	29	1	5	0	29	0	29	0.0333333	29	24.2
	CXCL16	1.54308	30	1	5	0	30	0	30	0.0333333	30	25
	DUXAP10	1.54308	31	1	5	0	31	0	31	0.0333333	31	25.8
DD	Gene_Name	Subgraph	Subgraph Rank	Degree	Degree Rank	Eigenvector	Eigenvector Rank	Betweenness	Betweenness Rank	Closeness	Closeness Rank	Average Rank
	MIR105-2	2.70827	1	2	1	0.57735	1	0	2	0.0909091	2	1.4
	MIR202	2.17818	4	2	1	0	4	2	1	0.0909091	1	2.2
	MIR767	2.70827	2	2	1	0.57735	2	0	3	0.0909091	3	2.2
	MIR105-1	2.70827	3	2	1	0.57735	3	0	4	0.0909091	4	3
	MIR1247	1.58909	5	1	2	0	5	0	5	0.0902256	5	4.4
	MIR133A2	1.58909	6	1	2	0	6	0	6	0.0902256	6	5.2
	DUXAP10	1.54308	7	1	2	0	7	0	7	0.0833333	7	6
	DUXAP9	1.54308	8	1	2	0	8	0	8	0.0833333	8	6.8
	AOC4P	1	9	0	3	0	9	0	9	0.0769231	9	7.8
	ACTL6A	1	10	0	3	0	10	0	10	0.0769231	10	8.6
	CERS3	1	11	0	3	0	11	0	11	0.0769231	11	9.4
	TACC3	1	12	0	3	0	12	0	12	0.0769231	12	10.2
	RPL36P16	1	13	0	3	0	13	0	13	0.0769231	13	11
DP	Gene_Name	Subgraph	Subgraph Rank	Degree	Degree Rank	Eigenvector	Eigenvector Rank	Betweenness	Betweenness Rank	Closeness	Closeness Rank	Average Rank
	CCNA2	7.79359	1	5	1	0.542451	1	25.6667	1	0.0660661	1	1
	CCNB1	5.88769	2	4	2	0.439131	2	16	2	0.0656716	2	2
	CCNE1	4.15938	5	3	3	0.333372	5	14	3	0.0654762	3	3.8
	GINS1	5.02853	3	3	3	0.411749	3	3.33333	6	0.0654762	4	3.8
	CHEK1	4.33047	4	3	3	0.350147	4	7.66667	4	0.0652819	5	4
	KIF20B	2.67704	9	2	4	0.222388	6	4.33333	5	0.0650888	6	6
	KIF14	2.51456	10	2	4	0.177279	7	1	8	0.0643275	7	7.2
	CDH2	1.77495	12	1	5	0.135561	8	0	9	0.0643275	8	8.4
	MIR105-2	2.70827	6	2	4	0	11	0	12	0.0476191	11	8.8
	CDC25A	1.676	13	1	5	0.101851	9	0	10	0.0641399	9	9.2
	MIR202	2.17818	11	2	4	0	14	2	7	0.0476191	10	9.2
	MIR767	2.70827	7	2	4	0	12	0	13	0.0476191	12	9.6
	MIR105-1	2.70827	8	2	4	0	13	0	14	0.0476191	13	10.4
	MIR1247	1.58909	14	1	5	0	15	0	15	0.0475162	14	12.6
	MIR133A2	1.58909	15	1	5	0	16	0	16	0.0475162	15	13.4
	CXCL16	1	23	0	6	5.50048e-08	10	0	11	0.0434783	18	13.6
	DUXAP10	1.54308	16	1	5	0	17	0	17	0.0454545	16	14.2
	DUXAP9	1.54308	17	1	5	0	18	0	18	0.0454545	17	15
	AOC4P	1	18	0	6	0	19	0	19	0.0434783	19	16.2
	ACTL6A	1	19	0	6	0	20	0	20	0.0434783	20	17
	TACC3	1	20	0	6	0	21	0	21	0.0434783	21	17.8
	RPL36P16	1	21	0	6	0	22	0	22	0.0434783	22	18.6
	NGFR	1	22	0	6	0	23	0	23	0.0434783	23	19.4
