# Supplementary material for: Stage II oesophageal carcinoma: peril in disguise associated with cellular reprogramming and oncogenesis regulated by pseudogenes
Source: BMC Genomics. 2024 Feb 2;25:135. doi: 10.1186/s12864-024-10023-9 (PMC10835973; doi:10.1186/s12864-024-10023-9)
Supplement: Supplementary file 15 — Additional file 15: Table S7. Table indicating the hazard's ratio and their respective p-values obtained from coxph regression for oesophageal carcinoma (ESCA) and stage II alone (Stage II ESCA). N represents the number of samples with above median (high) or below median (low) gene expression as the variable. For hazard's ratio (HR), <1 indicates low risk and >1 indicates high risk to survival with respect to the reference for a given variable. The 95% confidence intervals for HR are represented in the bracket along with respective p-values, where p-values ≤ 0.05 are highlighted in bold italic. [file 12864_2024_10023_MOESM15_ESM.xlsx]

## Sheet: Sheet1
Table S7: Table indicating the hazard's ratio and their respective p-values obtained from coxph regression for oesophageal carcinoma (ESCA) and stage II alone (Stage II ESCA). N represents the number of samples with above median (high) or below median (low) gene expression as the variable. For hazard's ratio (HR), <1 indicates low risk and >1 indicates high risk to survival with respect to the re…
	Univariate						Multivariate
	Variable		N	Hazards's Ratio	p-value (Wald's Test)	Global p-value (Likelihood Ratio)	Hazards's Ratio	p-value (Wald's Test)	Global p-value (Likelihood Ratio)
ESCA	Stage	Stage I	16	Reference	-	0.008	Reference	-	0.009
		Stage II	67	2.3 (0.49-11)	0.297		2.6 (0.53-12.2)	0.24
		Stage III	46	4.5 (0.91-22)	0.065		5.2 (1.02-26.2)	0.047
		Stage IV	8	9.8 (1.82-53)	0.007		9.1 (1.66-49.4)	0.01
	UDaP_Combo	No	78	Reference	-	0.11	Reference	-
		Yes	59	1.7 (0.89-3.2)	0.108		1.6 (0.80-3.2)	0.186
Stage II ESCA	CD83	High	33	Reference	-	0.02	Reference	-	0.0004
		Low	34	6.7 (0.88-51)	0.066		2.75 (0.27-28.4)	0.395
	DYNLT2B	High	33	Reference	-	0.02	Reference	-
		Low	34	6.1 (0.8-46)	0.081		7.68 (0.75-78.5)	0.085
	GJA1	High	33	Reference	-	0.06	Reference	-
		Low	34	0.27 (0.079-0.95)	0.041		16.37 (0.53-501.6)	0.109
	MIR129-2	High	33	Reference	-	0.006	Reference	-
		Low	34	4.8 (1.5-15)	0.007		10.18 (1.41-73.5)	0.021
	MIR204	High	33	Reference	-	0.004	Reference	-
		Low	34	5.1 (1.6-16)	0.006		4.51 (0.97-21.0)	0.055
	NR0B2	High	33	Reference	-	0.05	Reference	-
		Low	34	3.6 (1.1-12)	0.037		13.93 (0.74-261)	0.078
	SCG2	High	33	Reference	-	0.03	Reference	-
		Low	34	4.2 (0.95-19)	0.058		0.79 (0.13-4.8)	0.799
Stage II and Stage III ESCA	Stratified Stage II and ≥ Stage III	Stage III and Stage IV	54	Reference	-	0.039	-	-	-
		UDaP_Combo	33	0.52 (0.20-1.32)	0.168		-	-	-
		UDaP_No_Combo	34	0.37 (0.16-0.84)	0.018		-	-	-
